# Supplementary material for: Genomic insights into Neolithic founding paternal lineages around the Qinghai-Xizang Plateau using integrated YanHuang resource
Source: iScience. 2024 Nov 22;27(12):111456. doi: 10.1016/j.isci.2024.111456 (PMC11696643; doi:10.1016/j.isci.2024.111456)
Supplement: Table S3. Reference populations for population comparative analysis based on 29 Y-STR Loci, related to STAR Methods [file mmc2.xlsx]

## Sheet: Table S3
Table S3. Reference populations for population comparative analysis based on 29 Y-STR Loci, related to STAR Methods
Population	Population abbreviation	Location	Sample Size	YHRD number	Reference
Mongolian_Hulunbuir	MHL	Inner Mongolia Autonomous Region	226	YA004728	Wang M, He G, Zou X, Liu J, Ye Z, Ming T, Du W, Wang Z, Hou Y. Genetic insights into the paternal admixture history of Chinese Mongolians via high-resolution customized Y-SNP SNaPshot panels. Forensic Sci Int Genet. 2021 Sep;54:102565. doi: 10.1016/j.fsigen.2021.102565. Epub 2021 Jul 20. PMID: 34332322.
Mongolian_Hohhot	MHH	Inner Mongolia Autonomous Region	240	YA004727
Mongolian_Ordos	MOD	Inner Mongolia Autonomous Region	213	YA004123
Buyei_Guizhou	BYGZ	Guizhou Province	400	YA004543	Y. Luo, Y. Wu, E. Qian, Q. Wang, Q. Wang, H. Zhang, X. Wang, H. Zhang, M. Yang, J. Ji, Z. Ren, Y. Zhang, J. Tang, J. Huang, Population genetic analysis of 36 Y-chromosomal STRs yields comprehensive insights into the forensic features and phylogenetic relationship of Chinese Tai-Kadai-speaking Bouyei, PLoS One 14 (2019) e0224601.
Tibetan_Sichuan	TSC	Sichuan Province	500	YA004535	F. Song, M. Xie, B. Xie, S. Wang, M. Liao, H. Luo, Genetic diversity and phylogenetic analysis of 29 Y-STR loci in the Tibetan population from Sichuan Province, Southwest China, Int. J. Legal Med. 134 (2019) 513-516.
Tibetan_Diqing	TDQ	Diqing Tibetan Autonomous Prefecture, Tibet Autonomous Region	35	YA004606
Tibetan_Garzê	TGZ	Garzê Tibetan Autonomous Prefecture, Sichuan Province	53	YA004607
Tibetan_Lhasa	TLS	Lhasa, Tibet Autonomous Region	59	YA004608
Tibetan_Nagqu	TNQ	Nagqu, Tibet Autonomous Region	60	YA004609
Tibetan_Ngari	TNG	Ngari, Tibet Autonomous Region	47	YA004610
Tibetan_Nyingchi	TNC	Nyingchi, Tibet Autonomous Region	53	YA004611
Tibetan_Chamdo	TCA	Chamdo, Tibet Autonomous Region	60	YA004612
Tibetan_Qinghai2	TQH2	Qinghai Province	45	YA004613
Tibetan_Shannan	TSN	Shannan, Tibet Autonomous Region	59	YA004614
Tibetan_Shigatse	TSG	Shigatse, Tibet Autonomous Region	59	YA004615
Tibetan_Ngawa	TAB	Ngawa Tibetan and Qiang Autonomous Prefecture, Sichuan Province	55	YA004616
Dong_Hunan	DHuN	Hunan Province	643	YA004598	R. Feng, Y. Zhao, S. Chen, Q. Li, Y. Fu, L. Zhao, Y. Zhou, L. Zhang, X. Mei, M. Shi, J. Yin, Genetic analysis of 50 Y-STR loci in Dong, Miao, Tujia, and Yao populations from Hunan, Int. J. Legal Med. 134 (2020) 981-983.
Han_Guangdong	HGD	Guangdong Province	246	YA004330
Han_Guizhou	HGZ	Guizhou Province	706	YA004568
Han_Jiangsu	HJS	Jiangsu Province	409	YA004569
Han_Yulin	HYL	Yulin, Shaanxi Province	229	YA004624
Han_Shaanxi	HSAX	Shaanxi Province	430	YA004673
Han_Handan	HHD	Handan, Hebei Province	727	YA004677
Mongolian_Xinjiang	MXJ	Xinjiang Uygur Autonomous Region	182	YA004579
Miao_Guizhou	MGZ	Guizhou Province	661	YA004542, YA004671	J. Tang, M. Yang, X. Wang, Q. Wang, Q. Wang, H. Zhang, E. Qian, H. Zhang, J. Ji, Z. Ren, Y. Wu, J. Huang, Genetic structure and forensic characterisation of 36 Y-chromosomal STR loci in Hmong-Mien-speaking Miao population, Ann. Hum. Biol. (2020).
Miao_Hunan	MHuN	Hunan Province	666	YA004596	R. Feng, Y. Zhao, S. Chen, Q. Li, Y. Fu, L. Zhao, Y. Zhou, L. Zhang, X. Mei, M. Shi, J. Yin, Genetic analysis of 50 Y-STR loci in Dong, Miao, Tujia, and Yao populations from Hunan, Int. J. Legal Med. 134 (2020) 981-983.
Qiang_Beichuan	QBC	Beichuan Qiang Autonomous County, Sichuan Province	184	YA004633
Salar_Qinghai	SQH	Qinghai Province	80	YA003302-2
Tujia_Hunan	TJHuN	Hunan Province	633	YA004599	R. Feng, Y. Zhao, S. Chen, Q. Li, Y. Fu, L. Zhao, Y. Zhou, L. Zhang, X. Mei, M. Shi, J. Yin, Genetic analysis of 50 Y-STR loci in Dong, Miao, Tujia, and Yao populations from Hunan, Int. J. Legal Med. 134 (2020) 981-983.
Tujia_Guizhou	TJGZ	Guizhou Province	246	YA004672
Yao_Hunan	YHuN	Hunan Province	611	YA004597	R. Feng, Y. Zhao, S. Chen, Q. Li, Y. Fu, L. Zhao, Y. Zhou, L. Zhang, X. Mei, M. Shi, J. Yin, Genetic analysis of 50 Y-STR loci in Dong, Miao, Tujia, and Yao populations from Hunan, Int. J. Legal Med. 134 (2020) 981-983.
Yi_Guizhou	YIGZ	Guizhou Province	408	YA004594
