# Supplementary material for: Genomic insights into Neolithic founding paternal lineages around the Qinghai-Xizang Plateau using integrated YanHuang resource
Source: iScience. 2024 Nov 22;27(12):111456. doi: 10.1016/j.isci.2024.111456 (PMC11696643; doi:10.1016/j.isci.2024.111456)
Supplement: Table S4. Reference population information for Y-SNP-STR combined analysis, related to STAR Methods [file mmc3.xlsx]

## Sheet: Table S4
Table S4. Reference population information for Y-SNP-STR combined analysis, related to STAR Methods
Population	Population abbreviation	Continent	Language Family	Sample Size	Y-SNP	17 Y-STR	27 Y-STR	Reference
Mongolian_Hulunbuir	MHL	East Asia	Mongolic	226	√	√	√	Wang M, He G, Zou X, Liu J, Ye Z, Ming T, Du W, Wang Z, Hou Y. Genetic insights into the paternal admixture history of Chinese Mongolians via high-resolution customized Y-SNP SNaPshot panels. Forensic Sci Int Genet. 2021 Sep;54:102565. doi: 10.1016/j.fsigen.2021.102565. Epub 2021 Jul 20. PMID: 34332322.
Mongolian_Hohhot	MHH	East Asia	Mongolic	240	√	√	√
Mongolian_Ordos	MOD	East Asia	Mongolic	213	√	√	√
Li_Hainan	LHN	East Asia	Tai_Kadai	102	√	√	√	Song M, Wang Z, Zhang Y, Zhao C, Lang M, Xie M, Qian X, Wang M, Hou Y. Forensic characteristics and phylogenetic analysis of both Y-STR and Y-SNP in the Li and Han ethnic groups from Hainan Island of China. Forensic Sci Int Genet. 2019 Mar;39:e14-e20. doi: 10.1016/j.fsigen.2018.11.016. Epub 2018 Nov 29. PMID: 30522950.
Han_Hainan	HHaN	East Asia	Sinitic	200	√	√	√
Han_Heilongjiang	HHLJ	East Asia	Sinitic	94	√	√	√	Lang M, Liu H, Song F, Qiao X, Ye Y, Ren H, Li J, Huang J, Xie M, Chen S, Song M, Zhang Y, Qian X, Yuan T, Wang Z, Liu Y, Wang M, Liu Y, Liu J, Hou Y. Forensic characteristics and genetic analysis of both 27 Y-STRs and 143 Y-SNPs in Eastern Han Chinese population. Forensic Sci Int Genet. 2019 Sep;42:e13-e20. doi: 10.1016/j.fsigen.2019.07.011. Epub 2019 Jul 23. PMID: 31353318.
Han_Beijing1	HBJ1	East Asia	Sinitic	114	√	√	√
Han_Shandong	HSD	East Asia	Sinitic	96	√	√	√
Han_Shanxi	HSX	East Asia	Sinitic	99	√	√	√
Han_Henan	HHeN	East Asia	Sinitic	199	√	√	√
Han_Zhejiang	HZJ	East Asia	Sinitic	97	√	√	√
Han_Jiangxi	HJX	East Asia	Sinitic	110	√	√	√
Han_Hunan	HHuN	East Asia	Sinitic	106	√	√	√
Han_Fujian1	HFJ1	East Asia	Sinitic	124	√	√	√
Han_Guangxi	HGX	East Asia	Sinitic	113	√	√	√
Han_Guangdong	HGD	East Asia	Sinitic	117	√	√	√
Hui_Xinjiang	HUXJ	East Asia	Sinitic	49	√	√	√	Xie M, Song F, Li J, Lang M, Luo H, Wang Z, Wu J, Li C, Tian C, Wang W, Ma H, Song Z, Fan Y, Hou Y. Genetic substructure and forensic characteristics of Chinese Hui populations using 157 Y-SNPs and 27 Y-STRs. Forensic Sci Int Genet. 2019 Jul;41:11-18. doi: 10.1016/j.fsigen.2019.03.022. Epub 2019 Mar 25. PMID: 30927697.
Hui_Qinghai	HUQH	East Asia	Sinitic	69	√	√	√
Hui_Lanzhou	HUGS	East Asia	Sinitic	167	√	√	√
Hui_Wuzhong	HUNX	East Asia	Sinitic	85	√	√	√
Hui_Shaanxi	HUSAX	East Asia	Sinitic	84	√	√	√
Hui_Henan	HUHN	East Asia	Sinitic	67	√	√	√
Hui_Shandong	HUSD	East Asia	Sinitic	48	√	√	√
Hui_Chengdu	HUSC	East Asia	Sinitic	38	√	√	√
Hui_Yunnan	HUYN	East Asia	Sinitic	43	√	√	√
Tibetan_Shigatse	TSG	East Asia	Tibeto_Burman	60	√	√	√
Tibetan_Ngari	TNG	East Asia	Tibeto_Burman	38	√	√	√
Tibetan_Chamdo	TCA	East Asia	Tibeto_Burman	56	√	√	√
Han_Fujian2	HFJ2	East Asia	Sinitic	53	√	√		J.A. Trejaut, E.S. Poloni, J.C. Yen, Y.H. Lai, J.H. Loo, C.L. Lee, C.L. He, M. Lin, Taiwan Y-chromosomal DNA variation and its relationship with Island Southeast Asia, BMC Genet 15 (2014) 77.
Han_Taiwan	HTW	East Asia	Sinitic	249	√	√
Gaoshan_Taiwan	GSTW	East Asia	Austronesian	354	√	√
Austronesian_PlainTribes	ATWP	East Asia	Austronesian	287	√	√
Sinitic_PlainTribes	STWP	East Asia	Sinitic	74	√	√
Han_Beijing2	CHB	East Asia	Sinitic	46	√	√		G.D. Poznik, Y. Xue, F.L. Mendez, T.F. Willems, A. Massaia, M.A. Wilson Sayres, Q. Ayub, S.A. McCarthy, A. Narechania, S. Kashin, Y. Chen, R. Banerjee, J.L. Rodriguez-Flores, M. Cerezo, H. Shao, M. Gymrek, A. Malhotra, S. Louzada, R. Desalle, G.R. Ritchie, E. Cerveira, T.W. Fitzgerald, E. Garrison, A. Marcketta, D. Mittelman, M. Romanovitch, C. Zhang, X. Zheng-Bradley, G.R. Abecasis, S.A. McCarro…
Han_Southern	CHS	East Asia	Sinitic	52	√	√
Dai_Xishuangbanna	CDX	East Asia	Tai_Kadai	50	√	√
Japanese_Tokyo	JPT	East Asia	Japonic	56	√	√
Kinh_HoChiMinh	KHV	East Asia	Austroasiatic	46	√	√
Caribbeans_Barbados	ACB	Africa	/	47	√
African_Americans_SWUSA	ASW	Africa	/	26	√	√
Esan_Nigeria	ESN	Africa	Niger-Congo	53	√
Gambian_Gambia	GWD	Africa	Indo-European	55	√
Luhya_Kenya	LWK	Africa	Niger-Congo	45	√	√
Mende_Sierra_Leone	MSL	Africa	Niger-Congo	42	√
Yoruba_Ibadan	YRI	Africa	Niger-Congo	52	√	√
Colombian_Medellin	CLM	America	Indo-European	43	√
Mexican_American_LosAngeles	MXL	America	/	33	√	√
Peruvian_Lima	PEL	America	Indo-European	41	√
Puerto_Rican	PUR	America	Indo-European	54	√
European_Utah	CEU	Europe	/	49	√	√
Finnish	FIN	Europe	Uralic	38	√	√
British	GBR	Europe	Indo-European	46	√	√
Iberian_Spain	IBS	Europe	Indo-European	54	√
Toscani_Italy	TSI	Europe	Indo-European	53	√	√
Bengali_Bangladesh	BEB	South Asia	Indo-European	42	√
Gujarati_Indian_TX	GIH	South Asia	/	58	√	√
Indian_Telugu_UK	ITU	South Asia	/	60	√
Punjabi_Lahore	PJL	South Asia	Indo-European	48	√
Tamil_Sri_Lankan	STU	South Asia	/	55	√
Pathan_Pakistan	PPKS	South Asia	Indo-European	270	√	√		E.Y. Lee, K.J. Shin, A. Rakha, J.E. Sim, M.J. Park, N.Y. Kim, W.I. Yang, H.Y. Lee, Analysis of 22 Y chromosomal STR haplotypes and Y haplogroup distribution in Pathans of Pakistan, Forensic Sci Int Genet 11 (2014) 111-116.
Korean	KRKR	East Asia	Korean	706	√	√		M.J. Park, H.Y. Lee, W.I. Yang, K.-J. Shin, Understanding the Y chromosome variation in Korea—relevance of combined haplogroup and haplotype analyses, Int J Legal Med 126 (2012) 589-599.
Pathan_Afghanistan_South	SAFH	Central Asia	Indo-European	146	√	√		H. Lacau, T. Gayden, M. Regueiro, S. Chennakrishnaiah, A. Bukhari, P.A. Underhill, R.L. Garcia-Bertrand, R.J. Herrera, Afghanistan from a Y-chromosome perspective, Eur J Hum Genet 20 (2012) 1063-1070.
Pathan_Afghanistan_North	NAFH	Central Asia	Indo-European	44	√	√
Hazara_Afghanistan	HAFH	Central Asia	Indo-European	69	√	√		J. Di Cristofaro, E. Pennarun, S. Mazieres, N.M. Myres, A.A. Lin, S.A. Temori, M. Metspalu, E. Metspalu, M. Witzel, R.J. King, P.A. Underhill, R. Villems, J. Chiaroni, Afghan Hindu Kush: where Eurasian sub-continent gene flows converge, PLoS One 8 (2013) e76748.
Pathan_Afghanistan	PAFH	Central Asia	Indo-European	85	√	√
Tajik_Afghanistan	TAFH	Central Asia	Indo-European	142	√	√
Turkmen_Afghanistan	TKAFH	Central Asia	Turkic	73	√	√
Uzbek_Afghanistan	UAFH	Central Asia	Turkic	121	√	√
Iranian_Iran	IRIR	West Asia	Dravidian	175	√	√
Pakistani_Pakistan	PKSPK	South Asia	Indo-European	174	√	√
Kyrgyz_Kyrgyzstan	KKGS	Central Asia	Turkic	126	√	√
Mongolian_Mongolia	MGM	North Asia	Mongolic	160	√	√
Armenian_Don	ADON	West Asia	Indo-European	92	√	√		O. Balanovsky, M. Chukhryaeva, V. Zaporozhchenko, V. Urasin, M. Zhabagin, A. Hovhannisyan, A. Agdzhoyan, K. Dibirova, M. Kuznetsova, S. Koshel, E. Pocheshkhova, I. Alborova, R. Skhalyakho, O. Utevska, C. Genographic, K. Mustafin, L. Yepiskoposyan, C. Tyler-Smith, E. Balanovska, Genetic differentiation between upland and lowland populations shapes the Y-chromosomal landscape of West Asia, Hum Gene…
Armenian_Hemsheni	AHMS	West Asia	Indo-European	90	√	√
Armenian_Krasnodar	AKRS	West Asia	Indo-European	117	√	√
Armenian_Adygei	AADG	West Asia	Indo-European	49	√	√
Armenian_Erzurum	ATK	West Asia	Indo-European	99	√	√
Georgians_Eastern	GRGE	West Asia	Caucasian	54	√	√
Imeretins	IMT	West Asia	Caucasian	62	√	√
Laz	Laz	West Asia	Caucasian	36	√	√
MonKhmer_NThailand	MK	Southeast Asia	Austroasiatic	68	√			A. Brunelli, J. Kampuansai, M. Seielstad, K. Lomthaisong, D. Kangwanpong, S. Ghirotto, W. Kutanan, Y chromosomal evidence on the origin of northern Thai people, PLoS One 12 (2017) e0181935.
TaiKadai_NThailand	TK	Southeast Asia	Tai_Kadai	246	√
KhonMueang_NThailand	KM	Southeast Asia	Tai_Kadai	204	√
Indonesian	IDN	Southeast Asia	Austronesian	230	√	√		J.A. Trejaut, E.S. Poloni, J.C. Yen, Y.H. Lai, J.H. Loo, C.L. Lee, C.L. He, M. Lin, Taiwan Y-chromosomal DNA variation and its relationship with Island Southeast Asia, BMC Genet 15 (2014) 77.
Philippinese	PLP	Southeast Asia	Austronesian	146	√	√
Bulgarian_Bulgaria	BGRB	Europe	Indo-European	247	√	√		S. Karachanak, V. Grugni, S. Fornarino, D. Nesheva, N. Al-Zahery, V. Battaglia, V. Carossa, Y. Yordanov, A. Torroni, A.S. Galabov, D. Toncheva, O. Semino, Y-chromosome diversity in modern Bulgarians: new clues about their ancestry, PLoS One 8 (2013) e56779.
Indian_India	IDID	South Asia	Dravidian	203	√	√		S. Chennakrishnaiah, D. Perez, T. Gayden, L. Rivera, M. Regueiro, R.J. Herrera, Indigenous and foreign Y-chromosomes characterize the Lingayat and Vokkaliga populations of Southwest India, Gene 526 (2013) 96-106.
