# Supplementary material for: Genomic insights into Neolithic founding paternal lineages around the Qinghai-Xizang Plateau using integrated YanHuang resource
Source: iScience. 2024 Nov 22;27(12):111456. doi: 10.1016/j.isci.2024.111456 (PMC11696643; doi:10.1016/j.isci.2024.111456)
Supplement: Table S6. Allele Frequency Distribution of Single-Copy Y-STRs in Five Studied Populations, related to STAR Methods [file mmc4.xlsx]

## Sheet: Table S6
Table S6. Allele Frequency Distribution of Single-Copy Y-STRs in Five Studied Populations, related to STAR Methods
Locus	Allele	Tibetan_Muli	Tibetan_Chengdu	Tibetan_Qinghai	Yi_Liangshan	Sherpa_Dingjie
DYS19	13	0.00990099	0.0947368	0.0517241	0.0576923
	14	0.29703	0.136842	0.137931	0.480769	0.937888
	15	0.524752	0.652632	0.586207	0.375	0.0496894
	16	0.158416	0.0842105	0.172414	0.0769231	0.0124224
	17	0.00990099	0.0315789	0.0172414	0.00961538
	16,17			0.0344828
	GD	0.617228	0.544009	0.614035	0.624907	0.118478
DYS389I	11	0.00990099	0.0210526
	12	0.366337	0.273684	0.258621	0.432692	0.968944
	13	0.39604	0.452632	0.224138	0.375	0.0186335
	14	0.207921	0.242105	0.5	0.182692	0.0124224
	15	0.019802	0.0105263	0.0172414	0.00961538
	GD	0.671881	0.668085	0.643678	0.644884	0.0610248
DYS389b	14	0.019802	0.0210526		0.00961538
	15	0.0891089	0.126316	0.0689655	0.0480769	0.291925
	16	0.732673	0.652632	0.655172	0.634615	0.254658
	17	0.0990099	0.178947	0.224138	0.269231	0.453416
	18	0.0594059		0.0344828	0.0288462
	19		0.0210526	0.0172414
	20				0.00961538
	GD	0.445941	0.530795	0.523291	0.526512	0.64837
DYS390	21			0.0172414	0.00961538
	22	0.019802	0.0315789		0.0384615	0.0621118
	23	0.207921	0.189474	0.224138	0.307692	0.329193
	24	0.277228	0.389474	0.155172	0.509615	0.596273
	25	0.455446	0.357895	0.448276	0.125	0.00621118
	26	0.039604	0.0315789	0.155172	0.00961538	0.00621118
	GD	0.677228	0.689586	0.712644	0.634429	0.535481
DYS391	6		0.0105263
	8				0.00961538
	9		0.0947368	0.0862069	0.0192308	0.00621118
	10	0.752475	0.821053	0.862069	0.634615	0.689441
	11	0.227723	0.0736842	0.0517241	0.317308	0.304348
	12	0.019802			0.0192308
	GD	0.385347	0.31467	0.251059	0.50056	0.434705
DYS392	7	0.425743	0.263158	0.534483		0.00621118
	10	0.039604	0.0421053	0.0689655	0.0384615
	11	0.0792079	0.294737	0.155172	0.230769	0.00621118
	12	0.019802	0.0105263	0.0172414	0.0961538	0.0124224
	13	0.0891089	0.136842		0.355769	0.0372671
	14	0.306931	0.252632	0.155172	0.278846	0.645963
	15	0.039604		0.0517241		0.291925
	16			0.0172414
	GD	0.713861	0.767525	0.669691	0.738798	0.498991
DYS393
	11		0.0105263	0.0172414	0.0192308
	12	0.336634	0.505263	0.275862	0.480769	0.714286
	13	0.60396	0.389474	0.655172	0.269231	0.273292
	14	0.049505	0.0842105	0.0344828	0.192308	0.00621118
	15	0.00990099	0.0105263	0.0172414	0.0384615
	16					0.00621118
	GD	0.524554	0.591937	0.501512	0.663928	0.417624
DYS437	13			0.0517241	0.00961538
	14	0.811881	0.757895	0.775862	0.663462	0.0186335
	15	0.148515	0.2	0.0862069	0.326923	0.981366
	16	0.039604	0.0421053	0.0862069
	GD	0.320396	0.387906	0.387175	0.457244	0.0368012
DYS438	9		0.0210526
	10	0.336634	0.484211	0.241379	0.634615	0.0124224
	11	0.623762	0.410526	0.689655	0.355769	0.490683
	12	0.039604	0.0842105	0.0517241	0.00961538	0.496894
	10,16			0.0172414
	GD	0.50099	0.595745	0.471264	0.475168	0.515373
DYS439	9		0.0105263
	10	0.0792079	0.315789	0.0172414	0.153846
	11	0.237624	0.221053	0.293103	0.461538	0.279503
	12	0.524752	0.368421	0.62069	0.307692	0.279503
	13	0.148515	0.0736842	0.0517241	0.0769231	0.42236
	14	0.00990099	0.0105263	0.0172414		0.0186335
	GD	0.646139	0.717581	0.534785	0.669156	0.669177
DYS444	9		0.0105263
	10	0.39604	0.242105	0.5		0.00621118
	11	0.0693069	0.0421053	0.0689655	0.125	0
	12	0.0891089	0.105263	0.189655	0.298077	0.440994
	13	0.287129	0.536842	0.103448	0.384615	0.0807453
	14	0.0891089	0.0526316	0.137931	0.144231	0.149068
	15	0.0693069	0.0105263		0.0384615	0.322981
	18				0.00961538
	GD	0.742574	0.644121	0.69147	0.732263	0.67663
DYS447	19			0.0172414	0.0288462
	20		0.0105263	0.0172414
	21				0.00961538
	22	0.019802	0.0105263		0.00961538
	23	0.178218	0.2	0.12069	0.0480769	0.385093
	24	0.0891089	0.0210526	0.0689655	0.336538	0.596273
	25	0.118812	0.0842105	0.172414	0.125	0.00621118
	26	0.247525	0.210526	0.396552	0.163462	0.0124224
	27	0.227723	0.221053	0.189655	0.134615
	28	0.0693069	0.189474		0.105769
	29	0.049505	0.0421053		0.0384615
	null		0.0105263	0.0172414
	GD	0.833663	0.830011	0.770115	0.818148	0.499068
DYS448	17	0.0594059	0.252632		0.173077
	18	0.148515	0.0631579	0.0517241	0.173077	0.00621118
	18.2			0.0172414
	19	0.49505	0.389474	0.655172	0.307692	0.0310559
	20	0.257426	0.231579	0.258621	0.307692	0.956522
	21	0.019802	0.0421053	0.0172414	0.0384615	0.00621118
	null	0.019802	0.0210526
	GD	0.668911	0.732363	0.509377	0.756535	0.0845497
DYS449	26	0.00990099	0.0105263
	27	0.00990099	0.0526316		0.0288462
	28	0.039604	0.168421	0.0344828	0.0480769
	29	0.158416	0.178947	0.12069	0.240385	0.00621118
	30	0.148515	0.147368	0.275862	0.153846	0.0248447
	31	0.257426	0.252632	0.362069	0.125	0.21118
	32	0.207921	0.115789	0.103448	0.0961538	0.173913
	33	0.0891089	0.0421053	0.0689655	0.182692	0.503106
	34	0.029703	0.0210526	0.0172414	0.0961538	0.0621118
	35	0.049505	0.0105263		0.0288462	0.0186335
	36			0.0172414
	GD	0.838614	0.844345	0.77435	0.855302	0.671351
DYS456	14	0.0792079	0.0526316	0.0344828	0.0865385	0.136646
	15	0.653465	0.536842	0.344828	0.644231	0.832298
	16	0.227723	0.347368	0.551724	0.201923	0.0310559
	17	0.039604	0.0526316	0.0689655	0.0673077
	19		0.0105263
	GD	0.518416	0.591713	0.580762	0.537341	0.289441
DYS458	14			0.0172414	0.0288462	0.136646
	15	0.0693069	0.0631579	0.0344828	0.163462	0.00621118
	16	0.455446	0.284211	0.362069	0.144231	0.0248447
	17	0.158416	0.189474	0.293103	0.201923	0.161491
	18	0.207921	0.294737	0.155172	0.326923	0.608696
	18.2			0.0172414
	19	0.0594059	0.115789	0.0172414	0.105769	0.0621118
	20	0.029703	0.0105263	0.0517241	0.0288462
	21	0.00990099	0.0421053
	22	0.00990099		0.0172414
	23			0.0172414
	16,17			0.0172414
	GD	0.72198	0.785442	0.766485	0.799664	0.583851
DYS460	8				0.00961538	0.0248447
	9	0.217822	0.231579	0.0517241	0.298077	0.931677
	10	0.306931	0.378947	0.293103	0.365385	0.0310559
	11	0.415842	0.389474	0.586207	0.288462	0.0124224
	12	0.0594059		0.0517241	0.0384615
	10,11			0.0172414
	GD	0.688713	0.658007	0.574713	0.699589	0.131056
DYS481	17				0.0192308
	18	0.00990099			0.00961538
	19	0.039604
	20	0.00990099	0.0105263
	21			0.0344828	0.00961538	0.42236
	22	0.108911	0.0210526	0.0517241	0.144231	0.124224
	23	0.217822	0.189474	0.155172	0.221154	0.298137
	24	0.0891089	0.2	0.0517241	0.278846	0.00621118
	25	0.326733	0.126316	0.37931	0.0480769	0.149068
	26	0.029703	0.0842105	0.0344828	0.125
	27	0.0594059	0.178947	0.0689655	0.0961538
	28	0.049505	0.136842	0.103448	0.0480769
	29	0.039604	0.0421053	0.103448
	30	0.019802	0.0105263
	31			0.0172414
	GD	0.823564	0.856887	0.811857	0.830471	0.699379
DYS518	31					0.267081
	32					0.0186335
	33	0.019802			0.0192308	0
	34	0.029703	0.0105263		0.105769	0.068323
	35	0.118812	0.126316	0.0517241	0.134615	0.130435
	35.2		0.0105263
	36	0.0792079	0.0736842	0.12069	0.105769	0.15528
	36.2		0.0210526
	37	0.227723	0.157895	0.310345	0.144231	0.322981
	37.2		0.0526316	0.0172414
	38	0.287129	0.157895	0.241379	0.105769	0.0310559
	39	0.0891089	0.0736842	0.12069	0.0769231	0.00621118
	40	0.0792079	0.210526	0.0862069	0.0673077
	41	0.00990099	0.0526316	0.0344828	0.0865385
	42	0.019802	0.0421053	0.0172414	0.0865385
	43	0.039604	0.0105263		0.0576923
	44				0.00961538
	GD	0.83604	0.880179	0.818512	0.90702	0.782065
DYS533	10	0.0891089	0.0315789	0.0689655	0.105769	0.00621118
	11	0.376238	0.589474	0.5	0.663462	0.975155
	12	0.435644	0.326316	0.37931	0.201923	0.0124224
	13	0.0990099	0.0526316	0.0517241	0.0288462	0.00621118
	GD	0.657426	0.54804	0.609195	0.511949	0.049146
DYS549	10		0.0105263
	11	0.108911	0.0421053	0.0344828	0.163462	0.00621118
	12	0.346535	0.463158	0.568966	0.5	0.403727
	13	0.465347	0.421053	0.103448	0.307692	0.428571
	14	0.049505	0.0631579	0.293103	0.0192308	0.15528
	15	0.019802			0.00961538	0.00621118
	null	0.00990099
	GD	0.65505	0.608735	0.588627	0.634242	0.633075
DYS557	13	0.00990099	0.0105263	0.0172414	0.00961538
	14	0.277228	0.2	0.241379	0.355769	0.453416
	15	0.544554	0.210526	0.396552	0.259615	0.0807453
	16	0.00990099	0.189474	0.137931	0.125	0.453416
	17	0.0891089	0.242105	0.155172	0.0384615	0.0124224
	18	0.029703	0.0631579	0.0172414	0.144231
	19	0.039604		0.0172414	0.0480769
	20		0.0526316	0.0172414	0.0192308
	21		0.0210526
	13,14		0.0105263
	GD	0.622178	0.822396	0.753176	0.772778	0.585792
DYS570	15	0.00990099	0.0105263		0.0288462
	16	0.049505	0.0421053	0.0344828	0.134615	0.0186335
	17	0.158416	0.0842105	0.103448	0.201923	0.0310559
	18	0.207921	0.210526	0.327586	0.346154	0.63354
	19	0.336634	0.284211	0.431034	0.134615	0.279503
	19.3
	20	0.168317	0.210526	0.0517241	0.105769	0.0372671
	21	0.0693069	0.115789	0.0344828	0.0480769
	22		0.0210526	0.0172414
	23		0.0210526
	GD	0.790495	0.815901	0.702964	0.79649	0.52104
DYS576	15	0.00990099	0.0210526	0.0172414	0.0288462
	16	0.247525	0.105263	0.12069	0.0769231	0.0248447
	17	0.306931	0.178947	0.241379	0.394231	0.391304
	18	0.227723	0.336842	0.37931	0.259615	0.142857
	19	0.128713	0.231579	0.189655	0.134615	0.434783
	20	0.0594059	0.126316	0.0344828	0.0769231	0.00621118
	21	0.019802		0.0172414	0.0192308
	22				0.00961538
	GD	0.779802	0.781635	0.758621	0.753174	0.640761
DYS593	14			0.0689655	0.00961538
	15	0.712871	0.673684	0.741379	0.548077	0.0124224
	16	0.267327	0.294737	0.172414	0.326923	0.981366
	17	0.019802	0.0315789	0.0172414	0.0961538	0.00621118
	18				0.0192308
	GD	0.424158	0.463158	0.422868	0.588686	0.0369565
DYS596	12				0.00961538
	13				0.00961538
	14	0.316832	0.178947	0.189655	0.413462	0.981366
	15	0.376238	0.115789	0.0689655	0.375	0.0124224
	16	0.306931	0.694737	0.741379	0.182692	0.00621118
	17				0.00961538
	18		0.0105263
	GD	0.670495	0.47682	0.416818	0.661128	0.0369565
DYS627	17	0.019802			0.0192308	0.428571
	18	0.0693069	0.178947	0.137931	0.0288462	0.0559006
	19	0.0693069	0.0421053	0.258621	0.0769231	0.198758
	20	0.316832	0.2	0.258621	0.278846	0.223602
	20.3		0.0105263
	21	0.336634	0.4	0.189655	0.365385	0.068323
	21.2	0.00990099
	22	0.108911	0.157895	0.155172	0.144231	0.0124224
	23	0.0594059	0.0105263		0.0769231	0.00621118
	24	0.00990099			0.00961538	0.00621118
	GD	0.768317	0.748936	0.800968	0.762136	0.723292
DYS635	19	0.039604		0.0517241	0.0673077	0.0124224
	20	0.237624	0.210526	0.137931	0.144231	0.807453
	21	0.465347	0.505263	0.448276	0.528846	0.180124
	22	0.168317	0.252632	0.189655	0.163462
	23	0.0792079	0.0315789	0.12069	0.0480769
	24	0.00990099		0.0344828	0.0384615
	25			0.0172414	0.00961538
	GD	0.697624	0.642329	0.738052	0.670836	0.317391
DYS643	8			0.0172414	0.0384615
	9	0.049505	0.0631579	0.12069	0.0961538	0.00621118
	10	0.168317	0.452632	0.12069	0.317308
	11	0.544554	0.336842	0.517241	0.278846	0.161491
	12	0.217822	0.105263	0.224138	0.230769	0.807453
	13	0.019802	0.0421053		0.0384615	0.0248447
	GD	0.631089	0.671892	0.664247	0.763443	0.323292
DYS645	7	0.425743	0.263158	0.534483		0.00621118
	8	0.564356	0.684211	0.413793	0.990385	0.993789
	9	0.00990099	0.0526316	0.0517241	0.00961538
	GD	0.505149	0.464726	0.549909	0.0192308	0.0124224
Y_GATA_H4	10	0.039604	0.168421	0.258621	0.0192308
	11	0.564356	0.505263	0.534483	0.471154	0.229814
	12	0.346535	0.284211	0.189655	0.451923	0.708075
	13	0.049505	0.0421053	0.0172414	0.0576923	0.0559006
	14					0.00621118
	GD	0.56297	0.640538	0.6219	0.575616	0.445419
