# Supplementary material for: Genomic insights into Neolithic founding paternal lineages around the Qinghai-Xizang Plateau using integrated YanHuang resource
Source: iScience. 2024 Nov 22;27(12):111456. doi: 10.1016/j.isci.2024.111456 (PMC11696643; doi:10.1016/j.isci.2024.111456)
Supplement: Table S7. Genotype Frequency Distribution of Multi-Copy Y-STRs in Five Studied Populations, related to STAR Methods [file mmc5.xlsx]

## Sheet: Table S7
Table S7. Genotype Frequency Distribution of Multi-Copy Y-STRs in Five Studied Populations, related to STAR Methods
DYS527	Tibetan_Muli	Tibetan_Chengdu	Tibetan_Qinghai	Yi_Liangshan	Sherpa_Dingjie
16,21				0.00961538
18,18		0.0105263
18,20				0.00961538
18,21			0.0172414
18,23				0.00961538
18,24	0.019802
18,25	0.00990099	0.0210526	0.0344828	0.00961538
18,26	0.00990099	0.0105263	0.0344828	0.00961538
18,27		0.0105263
19,19	0.00990099
19,20		0.0105263	0.0689655	0.0192308
19,20,21				0.00961538
19,21		0.0315789		0.00961538	0.00621118
19,22			0.0172414
19,23		0.0105263
20,20	0.237624	0.105263	0.310345		0.00621118
20,21	0.138614	0.115789	0.172414	0.00961538
20,22	0.029703	0.0315789		0.0192308	0.0186335
20,23	0.019802	0.0421053	0.0172414	0.0384615	0.298137
20,24	0.0891089	0.0315789	0.0172414	0.0192308	0.534161
20,25	0.019802	0.0421053		0.00961538	0.00621118
20.2,20.2			0.0172414
21,21	0.0891089	0.0947368	0.0344828	0.115385
21,22	0.039604	0.0315789	0.0344828	0.0288462
21,22,23				0.00961538
21,23	0.049505	0.0210526	0.0862069	0.115385	0.0186335
21,24	0.029703		0.0172414	0.153846
21,25	0.00990099			0.0288462
21,26	0.00990099	0.0105263
22,22	0.049505	0.0315789	0.0344828	0.0480769
22,23	0.029703	0.0421053		0.0480769
22,24	0.00990099		0.0172414	0.0192308	0.00621118
22,25		0.0105263
22,26				0.0192308
22,28				0.00961538
23,23	0.0693069	0.263158	0.0517241	0.173077	0.0310559
23,24	0.00990099
23,26				0.0192308
24,24	0.00990099	0.0210526		0.0192308	0.068323
24,25			0.0172414
25,25	0.00990099			0.00961538	0.00621118
GD	0.901386	0.894289	0.865699	0.917102	0.623137
DYS385	Tibetan_Muli	Tibetan_Chengdu	Tibetan_Qinghai	Yi_Liangshan	Sherpa_Dingjie
10,11		0.0105263	0.0172414
10,13
10,14		0.0105263
11,11	0.346535	0.105263	0.327586	0.0192308	0.00621118
11,12	0.039604	0.0421053	0.0344828	0.0192308
11,13		0.0210526	0.0172414
11,14	0.0693069	0.0947368	0.155172		0.00621118
11,15	0.00990099	0.0105263	0.0172414	0.00961538
11,16				0.00961538
11,17			0.0172414	0.0192308
11,18	0.00990099			0.0192308
11,19		0.0210526			0.0621118
11,22	0.00990099
12,12	0.029703	0.0210526	0.0344828	0.0480769
12,13	0.029703		0.0172414	0.0865385
12,14	0.019802			0.0192308
12,15			0.0172414	0.00961538
12,16		0.0210526	0.0172414	0.0288462
12,17	0.019802			0.00961538	0.0124224
12,18	0.019802			0.00961538	0.00621118
12,18.2	0.00990099
12,19	0.029703	0.0210526	0.0172414		0.00621118
12,20		0.0105263		0.0192308
12,21		0.0105263		0.00961538
13,13	0.029703	0.0210526		0.0480769
13,14			0.0172414	0.0192308
13,14,18	0.00990099
13,15			0.0172414
13,16		0.0105263		0.00961538	0.0434783
13,17	0.00990099	0.0315789	0.0344828	0.00961538	0.416149
13,18	0.019802	0.0315789	0.0172414	0.0576923	0.360248
13,19	0.039604	0.0315789	0.0344828	0.0673077	0.0559006
13,20	0.0792079	0.0105263	0.0517241	0.0769231
13,21	0.029703			0.0192308
13.2,20				0.00961538
14,14				0.00961538
14,15				0.00961538
14,16	0.00990099	0.0105263	0.0172414	0.00961538
14,17	0.00990099	0.0210526		0.00961538	0.0248447
14,18	0.00990099	0.189474		0.00961538
14,19	0.00990099	0.0421053		0.105769
14,20	0.039604	0.0105263	0.0172414	0.0288462
15,15				0.00961538
15,16	0.019802	0.0210526	0.0172414	0.0384615
15,17	0.019802	0.0210526		0.00961538
15,18			0.0172414	0.00961538
15,19		0.0315789		0.0288462
15,20		0.0210526		0.00961538
15,21				0.0288462
16,16	0.00990099		0.0172414	0.0192308
16,17			0.0172414
16,18		0.0105263	0.0172414
16,19		0.0105263
16,20		0.0210526		0.00961538
16,21		0.0210526
16,22		0.0105263	0.0172414
16,23		0.0105263
18,18	0.00990099
19,19		0.0105263
GD	0.864752	0.93953	0.870538	0.962285	0.691537
DYF387S1	Tibetan_Muli	Tibetan_Chengdu	Tibetan_Qinghai	Yi_Liangshan	Sherpa_Dingjie
34,34	0.00990099
34,37				0.00961538
34,38	0.00990099			0.00961538
34,39				0.0192308
35,35	0.019802	0.252632		0.0288462
35,36		0.0210526		0.0192308	0.00621118
35,37		0.0105263	0.0517241	0.0673077	0.434783
35,38	0.029703	0.0315789	0.0172414	0.125
35,39	0.0891089	0.0421053	0.0172414	0.0384615	0.00621118
35,40		0.0210526	0.0172414		0.00621118
35,41	0.019802			0.0192308
36,36	0.0792079	0.0210526	0.0517241	0.211538
36,37	0.039604	0.147368	0.12069	0.00961538	0.279503
36,37,39				0.00961538
36,38	0.0990099	0.0421053	0.0689655	0.0384615	0.149068
36,39	0.00990099	0.0315789	0.0689655	0.0288462
36,40		0.0210526		0.0576923
36,41	0.00990099	0.0210526		0.00961538
37,37	0.128713	0.0842105	0.0862069	0.0576923	0.0993789
37,38	0.138614	0.0736842	0.172414	0.0480769	0.00621118
37,39	0.0693069	0.0315789	0.12069	0.0576923
37,40			0.0344828	0.0288462
37,41		0.0105263
37,42	0.00990099
38,38	0.0990099	0.0526316	0.0517241	0.0576923
38,39	0.0594059				0.00621118
38,40	0.00990099	0.0105263
38,41			0.0172414
39,39	0.029703	0.0315789	0.0517241	0.0480769	0.00621118
39,40		0.0210526	0.0517241
40,40	0.039604
40,42		0.0105263
41,41		0.0105263
GD	0.92495	0.897872	0.92438	0.918969	0.704891
