# Supplementary material for: Genomic insights into Neolithic founding paternal lineages around the Qinghai-Xizang Plateau using integrated YanHuang resource
Source: iScience. 2024 Nov 22;27(12):111456. doi: 10.1016/j.isci.2024.111456 (PMC11696643; doi:10.1016/j.isci.2024.111456)
Supplement: Table S9. Global genetic distances estimated from 17 Y-STR loci typing data, related to Figure S3 [file mmc6.xlsx]

## Sheet: Table S9
Table S9. Global genetic distances estimated from 17 Y-STR loci typing data, related to Figure S3
	MHH	MHL	MOD	TML	TCD	YLS	SDJ	TQH	LHN	HHaN	HBJ1	HFJ1	HGD	HGX	HHLJ	HHuN	HJX	HHeN	HSD	HSX	HZJ	HUGS	HUXJ	HUHN	HUNX	HUQH	HUSC	HUSD	HUSAX	HUYN	CDX	CHB	CHS	FIN	KHV	YRI	MXL	ASW	GIH	JPT	TSI	GBR	CEU	LWK	PPKS	KRKR	NAFH	SAFH	HAFH
MHH	0	0.0039	0.0013	0.0753	0.0905	0.0895	0.291	0.1472	0.1403	0.0948	0.0672	0.0888	0.1406	0.1126	0.0364	0.0765	0.0916	0.0893	0.0618	0.0882	0.094	0.0256	0.0319	0.0403	0.0583	0.028	0.0986	0.0519	0.0595	0.0246	0.107	0.0685	0.1687	0.1278	0.1083	0.4313	0.0816	0.2035	0.0599	0.1795	0.0695	0.1308	0.0863	0.3583	0.102	0.1753	0.1026	0.154	0.054
MHL	0.0039	0	0.0029	0.084	0.1118	0.1263	0.3612	0.1506	0.1713	0.1337	0.1074	0.1345	0.189	0.1508	0.069	0.1184	0.138	0.1254	0.0978	0.1289	0.1391	0.042	0.0542	0.0709	0.0864	0.0458	0.1403	0.0873	0.092	0.0439	0.1528	0.1095	0.2137	0.1236	0.1518	0.4696	0.1168	0.2366	0.0717	0.2264	0.0916	0.1525	0.1087	0.3948	0.0971	0.215	0.106	0.1459	0.0482
MOD	0.0013	0.0029	0	0.0741	0.0973	0.0966	0.3105	0.1422	0.1467	0.1055	0.0734	0.0979	0.1576	0.1252	0.0404	0.0828	0.0993	0.0965	0.0697	0.099	0.1014	0.0247	0.0267	0.0395	0.0598	0.0214	0.1089	0.0563	0.06	0.0263	0.116	0.074	0.1795	0.1104	0.123	0.4277	0.0819	0.1984	0.0562	0.1854	0.066	0.1226	0.0797	0.3514	0.0825	0.1827	0.085	0.1292	0.0394
TML	0.0753	0.084	0.0741	0	0.0648	0.1571	0.4344	0.012	0.2172	0.2	0.1609	0.1874	0.2402	0.2088	0.127	0.1642	0.1712	0.1851	0.1718	0.1891	0.1842	0.0902	0.0989	0.1243	0.1201	0.0892	0.1773	0.1482	0.134	0.0928	0.1793	0.146	0.2412	0.1809	0.2022	0.4663	0.1398	0.236	0.0722	0.1946	0.1051	0.1509	0.1156	0.366	0.1469	0.2779	0.1355	0.1679	0.0941
TCD	0.0905	0.1118	0.0973	0.0648	0	0.0556	0.3622	0.1154	0.1591	0.1036	0.0976	0.1138	0.133	0.1068	0.0986	0.1	0.1187	0.0954	0.1051	0.1049	0.1176	0.0536	0.0714	0.0821	0.0487	0.0688	0.0838	0.0939	0.0671	0.0663	0.1052	0.0798	0.1368	0.2742	0.1024	0.4068	0.1463	0.1829	0.0685	0.1058	0.1307	0.244	0.1916	0.3005	0.1781	0.1741	0.1872	0.2525	0.1085
YLS	0.0895	0.1263	0.0966	0.1571	0.0556	0	0.2461	0.2679	0.1005	0.0205	0.029	0.0226	0.0465	0.0282	0.0436	0.0208	0.0333	0.0247	0.0286	0.0262	0.0295	0.0316	0.0296	0.022	0.011	0.043	0.0046	0.0198	0.0109	0.043	0.0203	0.0096	0.0893	0.2915	0.0307	0.4567	0.1078	0.2107	0.1089	0.0983	0.1295	0.2764	0.2078	0.352	0.2049	0.1041	0.2239	0.3095	0.1492
SDJ	0.291	0.3612	0.3105	0.4344	0.3622	0.2461	0	0.5959	0.4695	0.1829	0.1875	0.1674	0.1793	0.26	0.2405	0.1996	0.2108	0.1604	0.1827	0.1601	0.2023	0.2747	0.342	0.2608	0.2373	0.3347	0.2311	0.2441	0.2615	0.4026	0.2597	0.2439	0.3369	0.6446	0.2573	0.7057	0.4178	0.5352	0.4919	0.3605	0.4589	0.6078	0.5218	0.6467	0.4741	0.1773	0.5827	0.6132	0.4874
TQH	0.1472	0.1506	0.1422	0.012	0.1154	0.2679	0.5959	0	0.3434	0.3092	0.278	0.307	0.354	0.3175	0.2357	0.2741	0.2887	0.2854	0.2786	0.3003	0.3015	0.1686	0.1884	0.2262	0.2023	0.1768	0.2803	0.2568	0.2346	0.18	0.2953	0.2577	0.3409	0.2807	0.3073	0.5528	0.2356	0.3027	0.1397	0.2917	0.1891	0.2365	0.2005	0.4367	0.2069	0.3766	0.2014	0.232	0.1538
LHN	0.1403	0.1713	0.1467	0.2172	0.1591	0.1005	0.4695	0.3434	0	0.1011	0.1573	0.1202	0.1603	0.079	0.1289	0.0889	0.0835	0.1337	0.1339	0.1526	0.1019	0.0888	0.0915	0.1093	0.0979	0.1166	0.1112	0.1163	0.1147	0.1009	0.0631	0.128	0.2506	0.3479	0.136	0.5827	0.1638	0.3272	0.1946	0.2436	0.2005	0.3523	0.2646	0.484	0.2616	0.2271	0.3006	0.3704	0.239
HHaN	0.0948	0.1337	0.1055	0.2	0.1036	0.0205	0.1829	0.3092	0.1011	0	0.0153	0.0101	0.0077	0.0065	0.0272	0.0058	0.0225	0.0024	0.0038	0.003	0.0066	0.0451	0.0442	0.0199	0.0142	0.046	0	0.0038	0.016	0.0582	0.014	0	0.0315	0.305	0	0.4379	0.1335	0.2349	0.1518	0.0749	0.1548	0.2789	0.223	0.3566	0.2215	0.0604	0.2186	0.3105	0.1687
HBJ1	0.0672	0.1074	0.0734	0.1609	0.0976	0.029	0.1875	0.278	0.1573	0.0153	0	0.0023	0.0379	0.0546	0.0007	0.0052	0.0193	0.0096	0	0.0081	0.0088	0.0405	0.0357	0.0101	0.0186	0.0355	0.0168	0	0.0159	0.0584	0.041	0	0.0777	0.288	0.0373	0.4923	0.1339	0.2593	0.1468	0.1076	0.1498	0.2728	0.2081	0.3991	0.2142	0.0693	0.2146	0.3082	0.1545
HFJ1	0.0888	0.1345	0.0979	0.1874	0.1138	0.0226	0.1674	0.307	0.1202	0.0101	0.0023	0	0.0271	0.0372	0.0124	0	0.0014	0.0167	0.0053	0.0115	0	0.0531	0.0411	0.0151	0.0253	0.0496	0.0031	0.0024	0.0194	0.0614	0.0116	0	0.0848	0.2927	0.0241	0.4735	0.1216	0.2462	0.158	0.117	0.1611	0.2854	0.2173	0.3805	0.2433	0.0899	0.2417	0.3361	0.1782
HGD	0.1406	0.189	0.1576	0.2402	0.133	0.0465	0.1793	0.354	0.1603	0.0077	0.0379	0.0271	0	0.0191	0.0632	0.0318	0.0474	0.0151	0.0211	0.0115	0.0247	0.0896	0.0981	0.061	0.0416	0.0966	0	0.0354	0.0505	0.1117	0.0337	0.0183	0.0159	0.3881	0	0.4941	0.1914	0.2858	0.2165	0.0838	0.217	0.3536	0.2948	0.4021	0.2906	0.062	0.2877	0.3953	0.2357
HGX	0.1126	0.1508	0.1252	0.2088	0.1068	0.0282	0.26	0.3175	0.079	0.0065	0.0546	0.0372	0.0191	0	0.062	0.0272	0.0434	0.0238	0.0288	0.0254	0.0299	0.0532	0.0585	0.0429	0.0251	0.0658	0	0.0276	0.0359	0.0689	0.0134	0.0223	0.0449	0.3368	0	0.4528	0.1404	0.2224	0.1611	0.0885	0.1663	0.3078	0.2433	0.3538	0.2337	0.089	0.2379	0.3409	0.1848
HHLJ	0.0364	0.069	0.0404	0.127	0.0986	0.0436	0.2405	0.2357	0.1289	0.0272	0.0007	0.0124	0.0632	0.062	0	0.0065	0.0166	0.026	0.0069	0.027	0.0136	0.0275	0.0194	0.005	0.0247	0.0197	0.0333	0	0.0212	0.0381	0.0433	0.0002	0.1025	0.222	0.0538	0.4966	0.1064	0.2491	0.1225	0.1247	0.1201	0.222	0.1603	0.3994	0.183	0.0941	0.1702	0.2646	0.1255
HHuN	0.0765	0.1184	0.0828	0.1642	0.1	0.0208	0.1996	0.2741	0.0889	0.0058	0.0052	0	0.0318	0.0272	0.0065	0	0	0.0148	0.0063	0.0144	0	0.0368	0.0228	0.0058	0.0167	0.0324	0.0021	0	0.0122	0.0443	0.0065	0	0.0728	0.2617	0.0225	0.4546	0.1024	0.2242	0.1335	0.0973	0.1346	0.2523	0.1885	0.3589	0.2144	0.0857	0.2018	0.3005	0.1537
HJX	0.0916	0.138	0.0993	0.1712	0.1187	0.0333	0.2108	0.2887	0.0835	0.0225	0.0193	0.0014	0.0474	0.0434	0.0166	0	0	0.0359	0.0238	0.0334	0	0.0543	0.0356	0.019	0.0335	0.0479	0.0181	0.0124	0.0272	0.0544	0.0036	0.0063	0.1092	0.2739	0.0425	0.4812	0.1018	0.25	0.1514	0.1239	0.1444	0.2612	0.1935	0.3841	0.2415	0.1175	0.2309	0.3262	0.1801
HHeN	0.0893	0.1254	0.0965	0.1851	0.0954	0.0247	0.1604	0.2854	0.1337	0.0024	0.0096	0.0167	0.0151	0.0238	0.026	0.0148	0.0359	0	0.0028	0	0.018	0.0433	0.0431	0.0187	0.0112	0.0409	0.0019	0.0062	0.0133	0.0559	0.0308	0	0.0259	0.2912	0.0075	0.4181	0.1296	0.2206	0.1416	0.0595	0.1427	0.2627	0.2104	0.335	0.2091	0.0429	0.2019	0.2951	0.1496
HSD	0.0618	0.0978	0.0697	0.1718	0.1051	0.0286	0.1827	0.2786	0.1339	0.0038	0	0.0053	0.0211	0.0288	0.0069	0.0063	0.0238	0.0028	0	0	0.0083	0.0324	0.0282	0.0044	0.0115	0.0285	0.0028	0	0.0113	0.0414	0.0301	0	0.0494	0.2692	0.0097	0.4712	0.1091	0.2317	0.1356	0.1018	0.1285	0.2478	0.19	0.3731	0.1962	0.063	0.1854	0.2918	0.138
HSX	0.0882	0.1289	0.099	0.1891	0.1049	0.0262	0.1601	0.3003	0.1526	0.003	0.0081	0.0115	0.0115	0.0254	0.027	0.0144	0.0334	0	0	0	0.0153	0.0451	0.0444	0.0153	0.0115	0.0437	0	0.0017	0.0154	0.0586	0.0324	0.0031	0.0362	0.3214	0.0032	0.4724	0.1266	0.2379	0.1531	0.0895	0.1466	0.2839	0.223	0.3715	0.22	0.0566	0.2185	0.3223	0.1595
HZJ	0.094	0.1391	0.1014	0.1842	0.1176	0.0295	0.2023	0.3015	0.1019	0.0066	0.0088	0	0.0247	0.0299	0.0136	0	0	0.018	0.0083	0.0153	0	0.0515	0.0381	0.0143	0.024	0.0444	0.0013	0.0019	0.019	0.0607	0.0063	0	0.0738	0.2988	0.0204	0.4853	0.1248	0.2555	0.1595	0.1064	0.1605	0.2862	0.2202	0.387	0.2402	0.0899	0.2302	0.3314	0.1798
HUGS	0.0256	0.042	0.0247	0.0902	0.0536	0.0316	0.2747	0.1686	0.0888	0.0451	0.0405	0.0531	0.0896	0.0532	0.0275	0.0368	0.0543	0.0433	0.0324	0.0451	0.0515	0	0	0.0037	0.0078	0	0.0415	0.0157	0.0095	0	0.0567	0.0283	0.1018	0.1684	0.0551	0.3906	0.0554	0.1612	0.0294	0.1102	0.042	0.1389	0.0941	0.304	0.0761	0.1251	0.0805	0.1439	0.0433
HUXJ	0.0319	0.0542	0.0267	0.0989	0.0714	0.0296	0.342	0.1884	0.0915	0.0442	0.0357	0.0411	0.0981	0.0585	0.0194	0.0228	0.0356	0.0431	0.0282	0.0444	0.0381	0	0	0	0.004	0	0.037	0.0053	0.0027	0	0.0474	0.0242	0.1224	0.1829	0.0633	0.4682	0.0412	0.1757	0.0378	0.1373	0.0404	0.166	0.1001	0.3429	0.095	0.1397	0.0978	0.183	0.052
HUHN	0.0403	0.0709	0.0395	0.1243	0.0821	0.022	0.2608	0.2262	0.1093	0.0199	0.0101	0.0151	0.061	0.0429	0.005	0.0058	0.019	0.0187	0.0044	0.0153	0.0143	0.0037	0	0	0	0	0.0158	0	0	0.0064	0.0315	0.0042	0.0929	0.2273	0.0363	0.4677	0.0623	0.197	0.0751	0.1162	0.0742	0.2027	0.1379	0.354	0.1359	0.1015	0.136	0.2277	0.084
HUNX	0.0583	0.0864	0.0598	0.1201	0.0487	0.011	0.2373	0.2023	0.0979	0.0142	0.0186	0.0253	0.0416	0.0251	0.0247	0.0167	0.0335	0.0112	0.0115	0.0115	0.024	0.0078	0.004	0	0	0.0048	0.0076	0.0045	0	0.0072	0.0277	0.0077	0.0521	0.2411	0.0177	0.3822	0.0784	0.1498	0.0609	0.0735	0.0786	0.2064	0.1506	0.2737	0.1423	0.0851	0.1382	0.2319	0.0741
HUQH	0.028	0.0458	0.0214	0.0892	0.0688	0.043	0.3347	0.1768	0.1166	0.046	0.0355	0.0496	0.0966	0.0658	0.0197	0.0324	0.0479	0.0409	0.0285	0.0437	0.0444	0	0	0	0.0048	0	0.0425	0.0142	0.003	0	0.0596	0.0275	0.1176	0.2046	0.0635	0.4676	0.0686	0.1941	0.0449	0.1295	0.0557	0.1789	0.1178	0.3501	0.0913	0.133	0.0975	0.1717	0.0438
HUSC	0.0986	0.1403	0.1089	0.1773	0.0838	0.0046	0.2311	0.2803	0.1112	0	0.0168	0.0031	0	0	0.0333	0.0021	0.0181	0.0019	0.0028	0	0.0013	0.0415	0.037	0.0158	0.0076	0.0425	0	0.001	0.0082	0.0555	0.0035	0	0.0262	0.3325	0	0.4915	0.1305	0.2206	0.1467	0.0834	0.1632	0.3272	0.2513	0.3615	0.2353	0.0801	0.2311	0.3502	0.1659
HUSD	0.0519	0.0873	0.0563	0.1482	0.0939	0.0198	0.2441	0.2568	0.1163	0.0038	0	0.0024	0.0354	0.0276	0	0	0.0124	0.0062	0	0.0017	0.0019	0.0157	0.0053	0	0.0045	0.0142	0.001	0	0.0042	0.0295	0.0243	0	0.0626	0.256	0.0203	0.513	0.0922	0.2319	0.1169	0.1022	0.11	0.2447	0.1762	0.3949	0.1752	0.0688	0.1639	0.2777	0.1256
HUSAX	0.0595	0.092	0.06	0.134	0.0671	0.0109	0.2615	0.2346	0.1147	0.016	0.0159	0.0194	0.0505	0.0359	0.0212	0.0122	0.0272	0.0133	0.0113	0.0154	0.019	0.0095	0.0027	0	0	0.003	0.0082	0.0042	0	0.0142	0.0301	0.0055	0.0795	0.2676	0.0269	0.4414	0.0863	0.1904	0.076	0.0992	0.0955	0.2406	0.1753	0.3321	0.1528	0.1001	0.1654	0.2515	0.0947
HUYN	0.0246	0.0439	0.0263	0.0928	0.0663	0.043	0.4026	0.18	0.1009	0.0582	0.0584	0.0614	0.1117	0.0689	0.0381	0.0443	0.0544	0.0559	0.0414	0.0586	0.0607	0	0	0.0064	0.0072	0	0.0555	0.0295	0.0142	0	0.0586	0.052	0.1618	0.2302	0.0748	0.5279	0.0454	0.2008	0.0335	0.1752	0.0391	0.2048	0.1138	0.3875	0.1169	0.1689	0.1388	0.2296	0.0492
CDX	0.107	0.1528	0.116	0.1793	0.1052	0.0203	0.2597	0.2953	0.0631	0.014	0.041	0.0116	0.0337	0.0134	0.0433	0.0065	0.0036	0.0308	0.0301	0.0324	0.0063	0.0567	0.0474	0.0315	0.0277	0.0596	0.0035	0.0243	0.0301	0.0586	0	0.0147	0.104	0.3373	0.0209	0.5189	0.1112	0.2435	0.1677	0.111	0.1653	0.3253	0.2348	0.3913	0.2645	0.1143	0.273	0.3801	0.199
CHB	0.0685	0.1095	0.074	0.146	0.0798	0.0096	0.2439	0.2577	0.128	0	0	0	0.0183	0.0223	0.0002	0	0.0063	0	0	0.0031	0	0.0283	0.0242	0.0042	0.0077	0.0275	0	0	0.0055	0.052	0.0147	0	0.0505	0.3013	0.0159	0.5245	0.1298	0.2492	0.1414	0.0769	0.1472	0.2949	0.218	0.4046	0.2114	0.057	0.2087	0.3229	0.1578
CHS	0.1687	0.2137	0.1795	0.2412	0.1368	0.0893	0.3369	0.3409	0.2506	0.0315	0.0777	0.0848	0.0159	0.0449	0.1025	0.0728	0.1092	0.0259	0.0494	0.0362	0.0738	0.1018	0.1224	0.0929	0.0521	0.1176	0.0262	0.0626	0.0795	0.1618	0.104	0.0505	0	0.4826	0.0199	0.5792	0.2679	0.3266	0.2536	0.057	0.2642	0.4424	0.3719	0.4575	0.2947	0.0343	0.2897	0.424	0.2567
FIN	0.1278	0.1236	0.1104	0.1809	0.2742	0.2915	0.6446	0.2807	0.3479	0.305	0.288	0.2927	0.3881	0.3368	0.222	0.2617	0.2739	0.2912	0.2692	0.3214	0.2988	0.1684	0.1829	0.2273	0.2411	0.2046	0.3325	0.256	0.2676	0.2302	0.3373	0.3013	0.4826	0	0.3873	0.7228	0.2354	0.446	0.2369	0.4529	0.2165	0.2528	0.1805	0.6353	0.2182	0.3853	0.2411	0.2759	0.2218
KHV	0.1083	0.1518	0.123	0.2022	0.1024	0.0307	0.2573	0.3073	0.136	0	0.0373	0.0241	0	0	0.0538	0.0225	0.0425	0.0075	0.0097	0.0032	0.0204	0.0551	0.0633	0.0363	0.0177	0.0635	0	0.0203	0.0269	0.0748	0.0209	0.0159	0.0199	0.3873	0	0.5075	0.1573	0.2422	0.1753	0.0863	0.1862	0.3532	0.2768	0.3843	0.249	0.071	0.2537	0.3732	0.1905
YRI	0.4313	0.4696	0.4277	0.4663	0.4068	0.4567	0.7057	0.5528	0.5827	0.4379	0.4923	0.4735	0.4941	0.4528	0.4966	0.4546	0.4812	0.4181	0.4712	0.4724	0.4853	0.3906	0.4682	0.4677	0.3822	0.4676	0.4915	0.513	0.4414	0.5279	0.5189	0.5245	0.5792	0.7228	0.5075	0	0.5789	0.1666	0.4714	0.5456	0.5709	0.7179	0.6337	0.0341	0.4998	0.4809	0.628	0.6274	0.4574
MXL	0.0816	0.1168	0.0819	0.1398	0.1463	0.1078	0.4178	0.2356	0.1638	0.1335	0.1339	0.1216	0.1914	0.1404	0.1064	0.1024	0.1018	0.1296	0.1091	0.1266	0.1248	0.0554	0.0412	0.0623	0.0784	0.0686	0.1305	0.0922	0.0863	0.0454	0.1112	0.1298	0.2679	0.2354	0.1573	0.5789	0	0.2339	0.1075	0.2467	0.0236	0.1201	0.0497	0.4431	0.156	0.229	0.1686	0.2568	0.14
ASW	0.2035	0.2366	0.1984	0.236	0.1829	0.2107	0.5352	0.3027	0.3272	0.2349	0.2593	0.2462	0.2858	0.2224	0.2491	0.2242	0.25	0.2206	0.2317	0.2379	0.2555	0.1612	0.1757	0.197	0.1498	0.1941	0.2206	0.2319	0.1904	0.2008	0.2435	0.2492	0.3266	0.446	0.2422	0.1666	0.2339	0	0.1781	0.3177	0.2589	0.433	0.3252	0.0774	0.2734	0.3223	0.3461	0.4036	0.178
GIH	0.0599	0.0717	0.0562	0.0722	0.0685	0.1089	0.4919	0.1397	0.1946	0.1518	0.1468	0.158	0.2165	0.1611	0.1225	0.1335	0.1514	0.1416	0.1356	0.1531	0.1595	0.0294	0.0378	0.0751	0.0609	0.0449	0.1467	0.1169	0.076	0.0335	0.1677	0.1414	0.2536	0.2369	0.1753	0.4714	0.1075	0.1781	0	0.2357	0.0597	0.2085	0.1343	0.3556	0.0716	0.2531	0.1238	0.1568	0.0222
JPT	0.1795	0.2264	0.1854	0.1946	0.1058	0.0983	0.3605	0.2917	0.2436	0.0749	0.1076	0.117	0.0838	0.0885	0.1247	0.0973	0.1239	0.0595	0.1018	0.0895	0.1064	0.1102	0.1373	0.1162	0.0735	0.1295	0.0834	0.1022	0.0992	0.1752	0.111	0.0769	0.057	0.4529	0.0863	0.5456	0.2467	0.3177	0.2357	0	0.2447	0.3854	0.3293	0.4306	0.2938	0.0386	0.2867	0.3993	0.2657
TSI	0.0695	0.0916	0.066	0.1051	0.1307	0.1295	0.4589	0.1891	0.2005	0.1548	0.1498	0.1611	0.217	0.1663	0.1201	0.1346	0.1444	0.1427	0.1285	0.1466	0.1605	0.042	0.0404	0.0742	0.0786	0.0557	0.1632	0.11	0.0955	0.0391	0.1653	0.1472	0.2642	0.2165	0.1862	0.5709	0.0236	0.2589	0.0597	0.2447	0	0.0712	0.0276	0.4538	0.0756	0.2329	0.0829	0.1613	0.0857
GBR	0.1308	0.1525	0.1226	0.1509	0.244	0.2764	0.6078	0.2365	0.3523	0.2789	0.2728	0.2854	0.3536	0.3078	0.222	0.2523	0.2612	0.2627	0.2478	0.2839	0.2862	0.1389	0.166	0.2027	0.2064	0.1789	0.3272	0.2447	0.2406	0.2048	0.3253	0.2949	0.4424	0.2528	0.3532	0.7179	0.1201	0.433	0.2085	0.3854	0.0712	0	0.0175	0.6278	0.1364	0.3221	0.1133	0.1853	0.2204
CEU	0.0863	0.1087	0.0797	0.1156	0.1916	0.2078	0.5218	0.2005	0.2646	0.223	0.2081	0.2173	0.2948	0.2433	0.1603	0.1885	0.1935	0.2104	0.19	0.223	0.2202	0.0941	0.1001	0.1379	0.1506	0.1178	0.2513	0.1762	0.1753	0.1138	0.2348	0.218	0.3719	0.1805	0.2768	0.6337	0.0497	0.3252	0.1343	0.3293	0.0276	0.0175	0	0.5293	0.1202	0.2895	0.1163	0.1888	0.1469
LWK	0.3583	0.3948	0.3514	0.366	0.3005	0.352	0.6467	0.4367	0.484	0.3566	0.3991	0.3805	0.4021	0.3538	0.3994	0.3589	0.3841	0.335	0.3731	0.3715	0.387	0.304	0.3429	0.354	0.2737	0.3501	0.3615	0.3949	0.3321	0.3875	0.3913	0.4046	0.4575	0.6353	0.3843	0.0341	0.4431	0.0774	0.3556	0.4306	0.4538	0.6278	0.5293	0	0.4353	0.4245	0.5262	0.5615	0.3447
PPKS	0.102	0.0971	0.0825	0.1469	0.1781	0.2049	0.4741	0.2069	0.2616	0.2215	0.2142	0.2433	0.2906	0.2337	0.183	0.2144	0.2415	0.2091	0.1962	0.22	0.2402	0.0761	0.095	0.1359	0.1423	0.0913	0.2353	0.1752	0.1528	0.1169	0.2645	0.2114	0.2947	0.2182	0.249	0.4998	0.156	0.2734	0.0716	0.2938	0.0756	0.1364	0.1202	0.4353	0	0.28	0.0178	0.0296	0.0555
KRKR	0.1753	0.215	0.1827	0.2779	0.1741	0.1041	0.1773	0.3766	0.2271	0.0604	0.0693	0.0899	0.062	0.089	0.0941	0.0857	0.1175	0.0429	0.063	0.0566	0.0899	0.1251	0.1397	0.1015	0.0851	0.133	0.0801	0.0688	0.1001	0.1689	0.1143	0.057	0.0343	0.3853	0.071	0.4809	0.229	0.3223	0.2531	0.0386	0.2329	0.3221	0.2895	0.4245	0.28	0	0.2655	0.3525	0.262
NAFH	0.1026	0.106	0.085	0.1355	0.1872	0.2239	0.5827	0.2014	0.3006	0.2186	0.2146	0.2417	0.2877	0.2379	0.1702	0.2018	0.2309	0.2019	0.1854	0.2185	0.2302	0.0805	0.0978	0.136	0.1382	0.0975	0.2311	0.1639	0.1654	0.1388	0.273	0.2087	0.2897	0.2411	0.2537	0.628	0.1686	0.3461	0.1238	0.2867	0.0829	0.1133	0.1163	0.5262	0.0178	0.2655	0	0.0327	0.1076
SAFH	0.154	0.1459	0.1292	0.1679	0.2525	0.3095	0.6132	0.232	0.3704	0.3105	0.3082	0.3361	0.3953	0.3409	0.2646	0.3005	0.3262	0.2951	0.2918	0.3223	0.3314	0.1439	0.183	0.2277	0.2319	0.1717	0.3502	0.2777	0.2515	0.2296	0.3801	0.3229	0.424	0.2759	0.3732	0.6274	0.2568	0.4036	0.1568	0.3993	0.1613	0.1853	0.1888	0.5615	0.0296	0.3525	0.0327	0	0.1319
HAFH	0.054	0.0482	0.0394	0.0941	0.1085	0.1492	0.4874	0.1538	0.239	0.1687	0.1545	0.1782	0.2357	0.1848	0.1255	0.1537	0.1801	0.1496	0.138	0.1595	0.1798	0.0433	0.052	0.084	0.0741	0.0438	0.1659	0.1256	0.0947	0.0492	0.199	0.1578	0.2567	0.2218	0.1905	0.4574	0.14	0.178	0.0222	0.2657	0.0857	0.2204	0.1469	0.3447	0.0555	0.262	0.1076	0.1319	0
PAFH	0.1137	0.1094	0.0905	0.1266	0.1808	0.2292	0.5715	0.1851	0.307	0.2486	0.239	0.2643	0.3238	0.2678	0.2008	0.2307	0.256	0.2315	0.2204	0.2477	0.2597	0.0899	0.1079	0.1535	0.1545	0.1057	0.2591	0.2007	0.1725	0.1423	0.2948	0.2409	0.3396	0.2331	0.2866	0.5596	0.1741	0.2965	0.0791	0.3274	0.0941	0.1552	0.1378	0.4683	0.0036	0.3149	0.0264	0.0076	0.0644
TAFH	0.0545	0.0594	0.0422	0.0978	0.0996	0.1079	0.4021	0.165	0.1745	0.1332	0.1235	0.145	0.1936	0.1417	0.0994	0.1188	0.1428	0.1213	0.109	0.1271	0.1419	0.0196	0.0226	0.0547	0.0592	0.027	0.1289	0.0839	0.0664	0.0357	0.1546	0.1127	0.1962	0.1722	0.1488	0.4396	0.0823	0.1925	0.0179	0.1959	0.0323	0.1239	0.0876	0.3511	0.0161	0.2113	0.0361	0.0729	0.0215
TKAFH	0.0986	0.1136	0.0994	0.2159	0.1794	0.1367	0.39	0.2954	0.2276	0.1565	0.1521	0.1578	0.1986	0.1624	0.1382	0.1501	0.1704	0.1448	0.1143	0.1324	0.1702	0.0838	0.0802	0.0968	0.101	0.1062	0.1447	0.1109	0.1152	0.0747	0.174	0.1549	0.2256	0.2356	0.1522	0.5147	0.0724	0.2267	0.1374	0.283	0.0942	0.1872	0.148	0.4049	0.1587	0.2412	0.169	0.2583	0.1313
UAFH	0.0531	0.0638	0.0431	0.1152	0.1266	0.1172	0.4141	0.192	0.1675	0.139	0.1304	0.1448	0.2026	0.1502	0.1002	0.1182	0.1362	0.1316	0.1105	0.1332	0.1416	0.025	0.0206	0.053	0.0681	0.0321	0.1388	0.0846	0.0726	0.0288	0.154	0.1233	0.223	0.163	0.1588	0.488	0.0482	0.2192	0.0326	0.2274	0.0124	0.0929	0.0608	0.3948	0.0322	0.224	0.0416	0.0899	0.0445
IRIR	0.0756	0.0951	0.0707	0.1295	0.1078	0.0951	0.3775	0.2122	0.1738	0.1219	0.1224	0.1318	0.1767	0.1285	0.1091	0.1109	0.1291	0.1114	0.105	0.1139	0.1314	0.0273	0.0235	0.0506	0.0455	0.0323	0.1153	0.0867	0.0534	0.0233	0.1368	0.1144	0.2017	0.2338	0.1361	0.4152	0.0748	0.1633	0.0153	0.2103	0.0353	0.1784	0.1166	0.3208	0.0701	0.2201	0.1077	0.1618	0.0324
PKSPK	0.0646	0.0738	0.0549	0.127	0.1118	0.1117	0.3982	0.2038	0.186	0.1272	0.1261	0.1475	0.1864	0.1354	0.1071	0.1227	0.1495	0.1162	0.106	0.122	0.1445	0.0212	0.0284	0.0569	0.0553	0.0309	0.1305	0.0865	0.0664	0.0412	0.1622	0.1181	0.1915	0.2203	0.1432	0.4452	0.0978	0.2006	0.0283	0.2013	0.0411	0.1498	0.1097	0.3622	0.0228	0.1995	0.0456	0.0961	0.0297
KKGS	0.6754	0.6973	0.6729	0.6716	0.7153	0.7504	0.8606	0.7264	0.8158	0.7341	0.7405	0.741	0.7643	0.7625	0.73	0.7314	0.7409	0.7157	0.7327	0.7445	0.7441	0.6797	0.7298	0.7311	0.7126	0.7262	0.7622	0.7502	0.7329	0.7719	0.7842	0.7627	0.7965	0.7867	0.7761	0.8542	0.7678	0.7906	0.7421	0.7785	0.7587	0.7809	0.7685	0.8292	0.7009	0.7381	0.7308	0.7282	0.7372
MGM	0.016	0.0077	0.013	0.083	0.1419	0.1709	0.4407	0.138	0.2148	0.1867	0.1558	0.1792	0.2476	0.2036	0.107	0.1587	0.175	0.1746	0.144	0.1813	0.1853	0.069	0.0785	0.106	0.1221	0.0785	0.1911	0.1306	0.1322	0.0647	0.1954	0.1582	0.2792	0.1025	0.2075	0.5025	0.1165	0.2395	0.0803	0.2839	0.0941	0.1424	0.0931	0.415	0.1116	0.2746	0.1239	0.1634	0.0597
AADG	0.0542	0.0736	0.0461	0.0912	0.1196	0.1444	0.4935	0.1595	0.2332	0.1669	0.1504	0.1599	0.2354	0.1894	0.1174	0.1352	0.1471	0.1502	0.1378	0.1634	0.164	0.0491	0.0459	0.0777	0.0751	0.0514	0.1721	0.1292	0.0895	0.0339	0.1779	0.1581	0.2979	0.2467	0.2021	0.4998	0.0855	0.1752	0.0329	0.2881	0.0569	0.2117	0.106	0.3727	0.1077	0.2744	0.1638	0.2138	0.0328
ADON	0.0987	0.1134	0.0882	0.1183	0.0949	0.1188	0.4714	0.1925	0.2011	0.1535	0.1596	0.1665	0.2184	0.1635	0.1452	0.1418	0.159	0.1417	0.1448	0.1522	0.1652	0.0464	0.0484	0.0802	0.0593	0.0473	0.1485	0.1333	0.0745	0.0406	0.1684	0.1584	0.2605	0.3032	0.1779	0.4496	0.1165	0.1737	0.02	0.2527	0.075	0.2547	0.1704	0.3288	0.0972	0.2627	0.1638	0.1958	0.0303
ATK	0.0719	0.095	0.0708	0.1246	0.1082	0.1077	0.4274	0.2096	0.1868	0.14	0.1376	0.1384	0.1998	0.1502	0.1188	0.1202	0.1319	0.1319	0.1242	0.1401	0.144	0.0448	0.0418	0.0707	0.0626	0.0526	0.1365	0.1156	0.0712	0.0264	0.1448	0.1365	0.262	0.2569	0.1634	0.439	0.0917	0.1562	0.0267	0.2685	0.0701	0.2381	0.1408	0.3315	0.1232	0.2633	0.1853	0.2374	0.0453
AHMS	0.1533	0.1642	0.1398	0.1756	0.2211	0.276	0.604	0.2377	0.3139	0.2849	0.2947	0.2924	0.3634	0.3072	0.2546	0.2631	0.2716	0.2739	0.2793	0.3092	0.2938	0.1599	0.1845	0.2201	0.1941	0.1761	0.3173	0.2883	0.2195	0.1672	0.3065	0.3115	0.4513	0.356	0.3457	0.5046	0.2567	0.2398	0.1388	0.43	0.2266	0.3882	0.2776	0.4044	0.226	0.394	0.3269	0.3317	0.1229
AKRS	0.081	0.0919	0.0699	0.1152	0.1436	0.1698	0.4667	0.1745	0.2303	0.2	0.1877	0.1984	0.2656	0.215	0.1561	0.1745	0.1868	0.1857	0.1764	0.2003	0.202	0.0765	0.0781	0.1139	0.1104	0.0799	0.2025	0.1663	0.1191	0.0605	0.2042	0.1879	0.313	0.2207	0.2284	0.4433	0.1176	0.1778	0.0454	0.3099	0.0833	0.2132	0.1321	0.3475	0.1152	0.3104	0.1758	0.2055	0.0427
GRGE	0.1213	0.1358	0.128	0.1557	0.1382	0.2108	0.5884	0.2145	0.3437	0.2244	0.2307	0.246	0.2774	0.2434	0.2105	0.2248	0.2509	0.2046	0.2118	0.2346	0.2533	0.1193	0.1591	0.1859	0.1421	0.1502	0.2307	0.2309	0.1696	0.1469	0.2832	0.2367	0.3314	0.4012	0.254	0.5334	0.2878	0.2676	0.1156	0.3595	0.2219	0.4146	0.3112	0.4311	0.1914	0.3408	0.2841	0.3313	0.1099
IMT	0.0855	0.0995	0.0774	0.1128	0.118	0.1687	0.5283	0.1803	0.2836	0.197	0.1855	0.2008	0.2666	0.217	0.161	0.1775	0.1984	0.1772	0.177	0.1993	0.2108	0.0756	0.0896	0.1267	0.1019	0.0931	0.2089	0.1786	0.129	0.0868	0.2311	0.1972	0.3318	0.3104	0.2409	0.4761	0.1793	0.1735	0.0575	0.328	0.1241	0.3037	0.1834	0.3613	0.1258	0.3029	0.2147	0.2526	0.0396
Laz	0.1342	0.1721	0.1303	0.1658	0.1356	0.1445	0.5104	0.2564	0.2458	0.1559	0.1669	0.1632	0.2102	0.1754	0.1546	0.1345	0.1496	0.1453	0.1503	0.1637	0.1589	0.0798	0.0782	0.1036	0.0696	0.0904	0.1596	0.1448	0.1005	0.0815	0.1797	0.1673	0.278	0.4131	0.1963	0.5292	0.1852	0.2318	0.0947	0.2842	0.1336	0.3684	0.24	0.4039	0.1874	0.2671	0.2521	0.3327	0.1152
GSTW	0.2702	0.315	0.2745	0.3431	0.3793	0.3371	0.5592	0.4559	0.2394	0.3194	0.3282	0.2916	0.3896	0.3458	0.2764	0.2662	0.2302	0.3431	0.3338	0.3751	0.2771	0.2774	0.2784	0.299	0.3243	0.311	0.3721	0.3215	0.3231	0.3007	0.2903	0.3346	0.4928	0.3842	0.3893	0.6575	0.2936	0.4902	0.3645	0.4602	0.354	0.39	0.3313	0.6068	0.4068	0.3997	0.4251	0.4646	0.4128
HFJ2	0.0691	0.1108	0.077	0.1529	0.0971	0.0208	0.2296	0.2624	0.1014	0.0013	0	0	0.023	0.0245	0.0008	0	0	0.0111	0	0.0067	0	0.0339	0.0216	0.0015	0.014	0.0264	0	0	0.0078	0.0419	0.0049	0	0.0675	0.2774	0.0131	0.5023	0.1063	0.2385	0.1356	0.103	0.1406	0.273	0.2023	0.3844	0.2176	0.0893	0.2035	0.3139	0.1523
HTW	0.092	0.1324	0.1025	0.1999	0.1213	0.0292	0.1783	0.3127	0.0848	0.0038	0.0145	0.0033	0.0203	0.0213	0.0184	0	0.0065	0.0178	0.0067	0.0127	0	0.0489	0.0392	0.0154	0.0251	0.0436	0	0.0008	0.0196	0.0547	0.0101	0	0.0594	0.2791	0.0107	0.4558	0.1178	0.2577	0.1524	0.101	0.1473	0.2565	0.2049	0.381	0.2217	0.085	0.2103	0.297	0.1742
ATWP	0.1105	0.1566	0.119	0.204	0.1553	0.0621	0.2321	0.3243	0.0775	0.0492	0.0447	0.0216	0.0794	0.0713	0.0327	0.0144	0.0018	0.0692	0.0506	0.0694	0.0122	0.0783	0.0571	0.0433	0.067	0.0742	0.0514	0.035	0.0564	0.0767	0.0231	0.0315	0.15	0.2686	0.0739	0.4945	0.1182	0.2953	0.1771	0.1577	0.1661	0.2577	0.2002	0.4219	0.258	0.1461	0.2449	0.3244	0.2139
STWP	0.9392	0.9441	0.9387	0.927	0.9337	0.9472	0.9729	0.9338	0.9597	0.9477	0.9478	0.9471	0.9488	0.9491	0.9446	0.9441	0.9457	0.9438	0.9445	0.9471	0.9463	0.9382	0.9421	0.9444	0.9365	0.9436	0.9429	0.9449	0.9455	0.9475	0.9482	0.9455	0.9483	0.9545	0.9475	0.9675	0.9492	0.9504	0.9484	0.9474	0.951	0.9562	0.9535	0.9572	0.9543	0.9512	0.95	0.9602	0.9486
IDN	0.1453	0.1836	0.1515	0.2168	0.1187	0.0407	0.2521	0.3164	0.0452	0.0353	0.0742	0.0449	0.0553	0.0245	0.0794	0.0337	0.0316	0.0564	0.0622	0.0602	0.0307	0.0734	0.0605	0.0535	0.0404	0.0739	0.0249	0.0528	0.044	0.066	0.0076	0.0462	0.0974	0.3179	0.0326	0.4079	0.1219	0.2202	0.1526	0.1076	0.1619	0.2846	0.2269	0.3188	0.2492	0.14	0.244	0.3264	0.1913
PLP	0.1148	0.1551	0.1161	0.1818	0.1852	0.123	0.3816	0.2996	0.0865	0.1247	0.1164	0.0918	0.1808	0.1431	0.0795	0.0715	0.05	0.1444	0.1196	0.1502	0.0782	0.0923	0.0669	0.0806	0.1117	0.0949	0.1345	0.0934	0.1054	0.0892	0.0875	0.1075	0.2611	0.2354	0.1639	0.5472	0.1011	0.3179	0.1684	0.25	0.1498	0.2249	0.1631	0.4632	0.2391	0.2388	0.2279	0.301	0.2107
BGRB	0.1133	0.1277	0.1095	0.1151	0.1269	0.1607	0.4476	0.1749	0.1978	0.1875	0.1991	0.2062	0.2459	0.1847	0.1768	0.1798	0.1906	0.1836	0.1811	0.1874	0.1989	0.0692	0.0816	0.1146	0.1053	0.0746	0.1851	0.1662	0.1147	0.0732	0.194	0.1903	0.2749	0.2782	0.1982	0.4419	0.1035	0.2052	0.0367	0.2547	0.0585	0.1741	0.1275	0.3514	0.0739	0.2877	0.1155	0.1316	0.062
IDID	0.1397	0.1702	0.1404	0.192	0.1163	0.0979	0.3646	0.2706	0.1751	0.1223	0.1421	0.1417	0.1598	0.113	0.1438	0.1216	0.1437	0.1194	0.1234	0.1245	0.1381	0.0603	0.0616	0.0854	0.0595	0.0831	0.1116	0.1045	0.0773	0.0767	0.1414	0.1222	0.1636	0.3058	0.1213	0.3451	0.1315	0.1455	0.0596	0.1778	0.1005	0.2383	0.1852	0.2713	0.124	0.2069	0.1488	0.2202	0.1023
TCA	0.2622	0.2699	0.2588	0.0775	0.2209	0.4011	0.7006	0.0157	0.4845	0.4338	0.4083	0.4337	0.479	0.4499	0.366	0.4022	0.4144	0.4082	0.411	0.4334	0.431	0.2939	0.3301	0.3678	0.3319	0.3187	0.4222	0.4012	0.3741	0.3344	0.4385	0.4002	0.4856	0.4151	0.4516	0.6526	0.3881	0.4363	0.2798	0.4295	0.3382	0.3824	0.3429	0.5548	0.3381	0.4875	0.3453	0.3655	0.2928
TNG	0.046	0.0677	0.05	0	0.0257	0.0977	0.4205	0.0403	0.1964	0.1394	0.1074	0.1299	0.1805	0.1551	0.0843	0.1105	0.1192	0.1234	0.1157	0.1296	0.1308	0.0465	0.0557	0.0732	0.0633	0.0482	0.1173	0.0989	0.0753	0.0467	0.1267	0.0952	0.1902	0.2115	0.143	0.4734	0.099	0.1956	0.0408	0.1528	0.0758	0.1643	0.1112	0.3447	0.1379	0.2189	0.1389	0.1999	0.074
TSG	0.0467	0.0689	0.0513	0.008	0.0189	0.0858	0.3846	0.0556	0.1952	0.1245	0.0921	0.1167	0.1629	0.1413	0.0749	0.1007	0.1122	0.1068	0.1043	0.1153	0.1206	0.0464	0.0579	0.0701	0.0574	0.0491	0.1073	0.0908	0.0701	0.0526	0.1176	0.0821	0.1745	0.2198	0.1315	0.4504	0.1129	0.1872	0.0522	0.133	0.0926	0.1864	0.129	0.3289	0.1521	0.1931	0.1541	0.219	0.079
[truncated: 28 more columns]
