# Supplementary material for: Genomic insights into Neolithic founding paternal lineages around the Qinghai-Xizang Plateau using integrated YanHuang resource
Source: iScience. 2024 Nov 22;27(12):111456. doi: 10.1016/j.isci.2024.111456 (PMC11696643; doi:10.1016/j.isci.2024.111456)
Supplement: Table S10. Genetic distances among Chinese populations estimated from 29 Y-STR loci typing data, related to Figure S4 and S6 [file mmc7.xlsx]

## Sheet: Table S10
Table S10. Genetic distances among Chinese populations estimated from 29 Y-STR loci typing data, related to Figure S4 and S6
	MHH	MHL	MOD	TML	TCD	YLS	SDJ	TQH1	BYGZ	DHuN	HGD	HGZ	HHD	HJS	HSAX	HYL	MGZ	MHuN	MXJ	QBC	SQH	TAB	TCA	TDQ	TGZ	TLS	TNQ	TNG	TNC	TQH2	TSN	TSG	TSC	TJGZ	TJHuN	YHuN	YIGZ
MHH	0	0.0191	0.0002	0.0629	0.0982	0.065	0.3545	0.1139	0.0919	0.0333	0.0529	0.0531	0.06	0.0425	0.0378	0.0671	0.0945	0.023	0.0145	0.0602	0.0645	0.218	0.1811	0.0255	0.206	0.055	0.0645	0.0609	0.0884	0.1123	0.0555	0.0483	0.1686	0.0275	0.0288	0.0531	0.0452
MHL	0.0191	0	0.0167	0.1105	0.1327	0.1161	0.4426	0.1534	0.1225	0.0451	0.0877	0.0922	0.1287	0.0968	0.0961	0.1273	0.1454	0.061	0.0173	0.1199	0.0975	0.24	0.2194	0.0585	0.2423	0.1149	0.1165	0.1276	0.1516	0.1493	0.1198	0.1057	0.1949	0.0652	0.0727	0.0885	0.0875
MOD	0.0002	0.0167	0	0.0684	0.112	0.0731	0.3743	0.1232	0.0999	0.0314	0.0609	0.059	0.0666	0.0478	0.0437	0.079	0.0996	0.0279	0.0135	0.0718	0.0611	0.2269	0.1897	0.028	0.2157	0.0656	0.0699	0.0722	0.1013	0.1186	0.0637	0.0609	0.1796	0.0299	0.0347	0.0606	0.0478
TML	0.0629	0.1105	0.0684	0	0.062	0.1093	0.4188	0.0152	0.1736	0.1136	0.1374	0.135	0.1293	0.1174	0.1086	0.1499	0.1638	0.0953	0.0754	0.1242	0.1165	0.1055	0.0553	0.0388	0.0704	0.009	0	0.0141	0.0197	0.0112	0.0545	0.0107	0.0663	0.0954	0.0997	0.1345	0.107
TCD	0.0982	0.1327	0.112	0.062	0	0.0808	0.4569	0.078	0.1123	0.1139	0.112	0.1124	0.1496	0.1362	0.1251	0.1478	0.1387	0.0938	0.0906	0.1087	0.1276	0.123	0.1157	0.0491	0.1371	0.0399	0.0505	0.0454	0.0319	0.0737	0.0538	0.0316	0.0641	0.0925	0.0978	0.1112	0.1108
YLS	0.065	0.1161	0.0731	0.1093	0.0808	0	0.3201	0.1899	0.029	0.0454	0.0199	0.0124	0.036	0.0276	0.0236	0.0311	0.0428	0.0182	0.0884	0.0095	0.075	0.2903	0.2615	0.0335	0.2865	0.0719	0.1003	0.0596	0.0825	0.1859	0.0233	0.0552	0.2113	0.0265	0.0194	0.0175	0.0136
SDJ	0.3545	0.4426	0.3743	0.4188	0.4569	0.3201	0	0.5437	0.3313	0.3333	0.3047	0.27	0.2148	0.2632	0.2484	0.2494	0.2683	0.2726	0.4286	0.2695	0.4322	0.6518	0.6134	0.4436	0.6308	0.3895	0.4446	0.3638	0.4017	0.5598	0.3087	0.3674	0.5004	0.3246	0.2736	0.2763	0.2938
TQH1	0.1139	0.1534	0.1232	0.0152	0.078	0.1899	0.5437	0	0.2372	0.1695	0.2103	0.2095	0.2118	0.2042	0.1932	0.2335	0.237	0.161	0.1057	0.2068	0.1627	0.0395	0.0059	0.0813	0.0126	0.0346	0.0132	0.0462	0.0406	0	0.112	0.0463	0.0228	0.1549	0.1673	0.2078	0.1865
BYGZ	0.0919	0.1225	0.0999	0.1736	0.1123	0.029	0.3313	0.2372	0	0.0543	0.0148	0.0173	0.0771	0.0553	0.0582	0.0409	0.0441	0.0368	0.1011	0.0344	0.0812	0.3141	0.2999	0.0651	0.3238	0.1328	0.1675	0.1289	0.1453	0.2328	0.0722	0.1146	0.2491	0.045	0.0377	0.0171	0.0376
DHuN	0.0333	0.0451	0.0314	0.1136	0.1139	0.0454	0.3333	0.1695	0.0543	0	0.0291	0.028	0.0713	0.0393	0.0451	0.0629	0.0917	0.0164	0.0405	0.0538	0.0604	0.2511	0.2311	0.0221	0.2547	0.0937	0.1097	0.0972	0.1233	0.1664	0.0758	0.0869	0.1973	0.016	0.0209	0.0276	0.0254
HGD	0.0529	0.0877	0.0609	0.1374	0.112	0.0199	0.3047	0.2103	0.0148	0.0291	0	0.0015	0.0398	0.0205	0.0218	0.0141	0.0446	0.0117	0.0785	0.0145	0.0745	0.3099	0.2812	0.0394	0.308	0.1011	0.1376	0.0966	0.121	0.2079	0.0492	0.0818	0.2385	0.0268	0.0142	0.0001	0.0198
HGZ	0.0531	0.0922	0.059	0.135	0.1124	0.0124	0.27	0.2095	0.0173	0.028	0.0015	0	0.0334	0.0139	0.0163	0.0177	0.0326	0.0073	0.0793	0.0083	0.0717	0.3045	0.2761	0.042	0.3017	0.0992	0.1333	0.0944	0.1198	0.2056	0.0447	0.082	0.235	0.0197	0.0091	0.0014	0.0124
HHD	0.06	0.1287	0.0666	0.1293	0.1496	0.036	0.2148	0.2118	0.0771	0.0713	0.0398	0.0334	0	0.0174	0.0057	0.0215	0.0532	0.0262	0.1089	0.0155	0.0947	0.3314	0.2813	0.0631	0.3115	0.0843	0.1249	0.0719	0.1067	0.2118	0.0327	0.0726	0.2532	0.0362	0.0259	0.0418	0.0405
HJS	0.0425	0.0968	0.0478	0.1174	0.1362	0.0276	0.2632	0.2042	0.0553	0.0393	0.0205	0.0139	0.0174	0	0.0036	0.0179	0.0453	0.0086	0.0877	0.0103	0.0989	0.3159	0.2765	0.0557	0.3022	0.0911	0.1204	0.0853	0.1167	0.2	0.0428	0.0722	0.2448	0.0213	0.0068	0.0175	0.0188
HSAX	0.0378	0.0961	0.0437	0.1086	0.1251	0.0236	0.2484	0.1932	0.0582	0.0451	0.0218	0.0163	0.0057	0.0036	0	0.0149	0.0457	0.0096	0.0817	0.0092	0.0843	0.3114	0.2657	0.0467	0.2942	0.0752	0.1104	0.0675	0.1004	0.1911	0.0287	0.0597	0.2336	0.0226	0.0101	0.0209	0.0193
HYL	0.0671	0.1273	0.079	0.1499	0.1478	0.0311	0.2494	0.2335	0.0409	0.0629	0.0141	0.0177	0.0215	0.0179	0.0149	0	0.0486	0.0254	0.1097	0.0122	0.0931	0.3499	0.3081	0.0692	0.339	0.108	0.1506	0.098	0.1292	0.2349	0.0483	0.0892	0.2738	0.045	0.0233	0.0179	0.0308
MGZ	0.0945	0.1454	0.0996	0.1638	0.1387	0.0428	0.2683	0.237	0.0441	0.0917	0.0446	0.0326	0.0532	0.0453	0.0457	0.0486	0	0.0431	0.118	0.025	0.0917	0.3265	0.2981	0.0935	0.3194	0.134	0.1626	0.1259	0.1464	0.2256	0.0609	0.115	0.2687	0.0568	0.044	0.0434	0.0568
MHuN	0.023	0.061	0.0279	0.0953	0.0938	0.0182	0.2726	0.161	0.0368	0.0164	0.0117	0.0073	0.0262	0.0086	0.0096	0.0254	0.0431	0	0.0468	0.0128	0.0577	0.2559	0.2248	0.0217	0.2499	0.0667	0.0909	0.0663	0.0916	0.1568	0.0342	0.0548	0.1954	0.0044	0.0001	0.0111	0.0127
MXJ	0.0145	0.0173	0.0135	0.0754	0.0906	0.0884	0.4286	0.1057	0.1011	0.0405	0.0785	0.0793	0.1089	0.0877	0.0817	0.1097	0.118	0.0468	0	0.0986	0.0419	0.1872	0.168	0.027	0.19	0.0713	0.0721	0.0796	0.1052	0.0998	0.0788	0.0699	0.1452	0.0433	0.0544	0.0799	0.0697
QBC	0.0602	0.1199	0.0718	0.1242	0.1087	0.0095	0.2695	0.2068	0.0344	0.0538	0.0145	0.0083	0.0155	0.0103	0.0092	0.0122	0.025	0.0128	0.0986	0	0.0918	0.315	0.2816	0.053	0.3066	0.0837	0.1206	0.0753	0.0984	0.2022	0.0267	0.0646	0.2385	0.0242	0.0111	0.0146	0.025
SQH	0.0645	0.0975	0.0611	0.1165	0.1276	0.075	0.4322	0.1627	0.0812	0.0604	0.0745	0.0717	0.0947	0.0989	0.0843	0.0931	0.0917	0.0577	0.0419	0.0918	0	0.2631	0.2324	0.0298	0.2577	0.0908	0.1084	0.0853	0.124	0.1575	0.071	0.0959	0.2097	0.0555	0.0656	0.0781	0.0633
TAB	0.218	0.24	0.2269	0.1055	0.123	0.2903	0.6518	0.0395	0.3141	0.2511	0.3099	0.3045	0.3314	0.3159	0.3114	0.3499	0.3265	0.2559	0.1872	0.315	0.2631	0	0.034	0.1812	0.0134	0.139	0.0928	0.1564	0.1312	0.0358	0.2252	0.1515	0.0217	0.2443	0.2625	0.3018	0.2863
TCA	0.1811	0.2194	0.1897	0.0553	0.1157	0.2615	0.6134	0.0059	0.2999	0.2311	0.2812	0.2761	0.2813	0.2765	0.2657	0.3081	0.2981	0.2248	0.168	0.2816	0.2324	0.034	0	0.1426	0	0.0886	0.0514	0.1049	0.0871	0.0112	0.1869	0.1053	0.0275	0.2214	0.2321	0.2744	0.2512
TDQ	0.0255	0.0585	0.028	0.0388	0.0491	0.0335	0.4436	0.0813	0.0651	0.0221	0.0394	0.042	0.0631	0.0557	0.0467	0.0692	0.0935	0.0217	0.027	0.053	0.0298	0.1812	0.1426	0	0.1704	0.0176	0.0285	0.0197	0.0384	0.0778	0.0284	0.018	0.1124	0.022	0.0286	0.042	0.0277
TGZ	0.206	0.2423	0.2157	0.0704	0.1371	0.2865	0.6308	0.0126	0.3238	0.2547	0.308	0.3017	0.3115	0.3022	0.2942	0.339	0.3194	0.2499	0.19	0.3066	0.2577	0.0134	0	0.1704	0	0.1127	0.0688	0.1277	0.1083	0.0105	0.2118	0.127	0.0274	0.2441	0.2574	0.2994	0.2764
TLS	0.055	0.1149	0.0656	0.009	0.0399	0.0719	0.3895	0.0346	0.1328	0.0937	0.1011	0.0992	0.0843	0.0911	0.0752	0.108	0.134	0.0667	0.0713	0.0837	0.0908	0.139	0.0886	0.0176	0.1127	0	0	0	0	0.0407	0.014	0	0.0783	0.0636	0.0699	0.1023	0.0845
TNQ	0.0645	0.1165	0.0699	0	0.0505	0.1003	0.4446	0.0132	0.1675	0.1097	0.1376	0.1333	0.1249	0.1204	0.1104	0.1506	0.1626	0.0909	0.0721	0.1206	0.1084	0.0928	0.0514	0.0285	0.0688	0	0	0.0037	0.0046	0.0134	0.0444	0.0045	0.0548	0.0838	0.0954	0.1364	0.1084
TNG	0.0609	0.1276	0.0722	0.0141	0.0454	0.0596	0.3638	0.0462	0.1289	0.0972	0.0966	0.0944	0.0719	0.0853	0.0675	0.098	0.1259	0.0663	0.0796	0.0753	0.0853	0.1564	0.1049	0.0197	0.1277	0	0.0037	0	0	0.052	0.0052	0	0.0942	0.0648	0.0682	0.0978	0.0785
TNC	0.0884	0.1516	0.1013	0.0197	0.0319	0.0825	0.4017	0.0406	0.1453	0.1233	0.121	0.1198	0.1067	0.1167	0.1004	0.1292	0.1464	0.0916	0.1052	0.0984	0.124	0.1312	0.0871	0.0384	0.1083	0	0.0046	0	0	0.0457	0.0221	0	0.0694	0.0882	0.0939	0.1225	0.1092
TQH2	0.1123	0.1493	0.1186	0.0112	0.0737	0.1859	0.5598	0	0.2328	0.1664	0.2079	0.2056	0.2118	0.2	0.1911	0.2349	0.2256	0.1568	0.0998	0.2022	0.1575	0.0358	0.0112	0.0778	0.0105	0.0407	0.0134	0.052	0.0457	0	0.1117	0.0481	0.0212	0.1502	0.1633	0.205	0.1822
TSN	0.0555	0.1198	0.0637	0.0545	0.0538	0.0233	0.3087	0.112	0.0722	0.0758	0.0492	0.0447	0.0327	0.0428	0.0287	0.0483	0.0609	0.0342	0.0788	0.0267	0.071	0.2252	0.1869	0.0284	0.2118	0.014	0.0444	0.0052	0.0221	0.1117	0	0.0055	0.1568	0.0391	0.0355	0.0517	0.0501
TSG	0.0483	0.1057	0.0609	0.0107	0.0316	0.0552	0.3674	0.0463	0.1146	0.0869	0.0818	0.082	0.0726	0.0722	0.0597	0.0892	0.115	0.0548	0.0699	0.0646	0.0959	0.1515	0.1053	0.018	0.127	0	0.0045	0	0	0.0481	0.0055	0	0.0881	0.0578	0.0575	0.0831	0.0719
TSC	0.1686	0.1949	0.1796	0.0663	0.0641	0.2113	0.5004	0.0228	0.2491	0.1973	0.2385	0.235	0.2532	0.2448	0.2336	0.2738	0.2687	0.1954	0.1452	0.2385	0.2097	0.0217	0.0275	0.1124	0.0274	0.0783	0.0548	0.0942	0.0694	0.0212	0.1568	0.0881	0	0.1896	0.2004	0.233	0.219
TJGZ	0.0275	0.0652	0.0299	0.0954	0.0925	0.0265	0.3246	0.1549	0.045	0.016	0.0268	0.0197	0.0362	0.0213	0.0226	0.045	0.0568	0.0044	0.0433	0.0242	0.0555	0.2443	0.2214	0.022	0.2441	0.0636	0.0838	0.0648	0.0882	0.1502	0.0391	0.0578	0.1896	0	0.0044	0.0262	0.023
TJHuN	0.0288	0.0727	0.0347	0.0997	0.0978	0.0194	0.2736	0.1673	0.0377	0.0209	0.0142	0.0091	0.0259	0.0068	0.0101	0.0233	0.044	0.0001	0.0544	0.0111	0.0656	0.2625	0.2321	0.0286	0.2574	0.0699	0.0954	0.0682	0.0939	0.1633	0.0355	0.0575	0.2004	0.0044	0	0.0126	0.0145
YHuN	0.0531	0.0885	0.0606	0.1345	0.1112	0.0175	0.2763	0.2078	0.0171	0.0276	0.0001	0.0014	0.0418	0.0175	0.0209	0.0179	0.0434	0.0111	0.0799	0.0146	0.0781	0.3018	0.2744	0.042	0.2994	0.1023	0.1364	0.0978	0.1225	0.205	0.0517	0.0831	0.233	0.0262	0.0126	0	0.0129
YIGZ	0.0452	0.0875	0.0478	0.107	0.1108	0.0136	0.2938	0.1865	0.0376	0.0254	0.0198	0.0124	0.0405	0.0188	0.0193	0.0308	0.0568	0.0127	0.0697	0.025	0.0633	0.2863	0.2512	0.0277	0.2764	0.0845	0.1084	0.0785	0.1092	0.1822	0.0501	0.0719	0.219	0.023	0.0145	0.0129	0
