# Supplementary material for: Genomic insights into Neolithic founding paternal lineages around the Qinghai-Xizang Plateau using integrated YanHuang resource
Source: iScience. 2024 Nov 22;27(12):111456. doi: 10.1016/j.isci.2024.111456 (PMC11696643; doi:10.1016/j.isci.2024.111456)
Supplement: Table S11. Genetic distances among Chinese populations estimated from 27 Y-STR loci typing data, related to Figure S5 [file mmc8.xlsx]

## Sheet: Table S11
Table S11. Genetic distances among Chinese populations estimated from 27 Y-STR loci typing data, related to Figure S5
	MHH	MHL	MOD	TML	TCD	YLS	SDJ	TQH	LHN	HHaN	HBJ1	HFJ1	HGD	HGX	HHLJ	HHuN	HJX	HHeN	HSD	HSX	HZJ	HUGS	HUXJ	HUHN	HUNX	HUQH	HUSC	HUSD	HUSAX	HUYN	TSG	TCA	TNG
MHH	0	0.019	0.0004	0.0602	0.1002	0.0663	0.3495	0.1144	0.1241	0.0527	0.0493	0.0683	0.0857	0.0734	0.0359	0.0456	0.055	0.0571	0.0418	0.0587	0.0535	0.0248	0.0175	0.0286	0.0427	0.0265	0.0588	0.0229	0.0449	0.0187	0.046	0.1839	0.0593
MHL	0.019	0	0.0166	0.1073	0.1333	0.1165	0.4364	0.1528	0.1174	0.0893	0.1139	0.1369	0.1432	0.0885	0.0996	0.1002	0.1146	0.1142	0.0995	0.1257	0.1023	0.0665	0.0483	0.0707	0.0979	0.0704	0.1102	0.075	0.0975	0.0514	0.102	0.2217	0.125
MOD	0.0004	0.0166	0	0.0669	0.1152	0.0753	0.3712	0.125	0.1282	0.063	0.0568	0.081	0.1038	0.0832	0.0407	0.0557	0.066	0.0648	0.0483	0.0698	0.0624	0.0248	0.0162	0.0276	0.0462	0.0246	0.07	0.0278	0.0471	0.0179	0.0597	0.1937	0.0721
TML	0.0602	0.1073	0.0669	0	0.0625	0.1079	0.4161	0.0169	0.212	0.1359	0.1169	0.1359	0.1613	0.1652	0.0981	0.1115	0.1145	0.1282	0.1217	0.1319	0.1264	0.0719	0.0709	0.0925	0.095	0.0757	0.1267	0.095	0.109	0.0864	0.0089	0.0586	0.0129
TCD	0.1002	0.1333	0.1152	0.0625	0	0.0831	0.458	0.0798	0.167	0.1176	0.1438	0.1476	0.1421	0.1286	0.1327	0.1257	0.1394	0.141	0.1418	0.1484	0.1255	0.0916	0.0861	0.1146	0.1142	0.1014	0.1164	0.1198	0.1387	0.1241	0.0335	0.1181	0.046
YLS	0.0663	0.1165	0.0753	0.1079	0.0831	0	0.317	0.1945	0.1131	0.0169	0.03	0.0206	0.0286	0.0413	0.0283	0.0213	0.0335	0.029	0.0282	0.0273	0.0213	0.032	0.0201	0.0215	0.0229	0.0328	0.0117	0.0202	0.0291	0.0448	0.0573	0.2685	0.0605
SDJ	0.3495	0.4364	0.3712	0.4161	0.458	0.317	0	0.5493	0.5605	0.3103	0.2744	0.2789	0.2968	0.3754	0.3083	0.3231	0.3341	0.2634	0.2736	0.2663	0.3388	0.3453	0.4022	0.3434	0.3207	0.3741	0.3768	0.3395	0.3275	0.4542	0.37	0.6179	0.3666
TQH	0.1144	0.1528	0.125	0.0169	0.0798	0.1945	0.5493	0	0.3002	0.2197	0.2204	0.2437	0.2504	0.2413	0.1953	0.2076	0.2164	0.2203	0.2195	0.2337	0.223	0.134	0.1484	0.1805	0.1732	0.1462	0.219	0.1914	0.1982	0.1669	0.0478	0.0046	0.048
LHN	0.1241	0.1174	0.1282	0.212	0.167	0.1131	0.5605	0.3002	0	0.0943	0.1899	0.1703	0.1554	0.0643	0.163	0.1271	0.1329	0.1669	0.1736	0.1946	0.1093	0.1133	0.0921	0.1324	0.1548	0.1311	0.1225	0.144	0.1598	0.1246	0.2007	0.3763	0.2208
HHaN	0.0527	0.0893	0.063	0.1359	0.1176	0.0169	0.3103	0.2197	0.0943	0	0.0217	0.0177	0.0093	0.0138	0.025	0.0083	0.0214	0.0117	0.0157	0.0177	0.004	0.0402	0.024	0.0165	0.024	0.0346	0.0009	0.0105	0.023	0.0372	0.0844	0.2956	0.1001
HBJ1	0.0493	0.1139	0.0568	0.1169	0.1438	0.03	0.2744	0.2204	0.1899	0.0217	0	0.0028	0.0247	0.0693	0	0.0085	0.0171	0.0017	0	0	0.0143	0.0377	0.0353	0.0118	0.0125	0.0296	0.0187	0	0.0116	0.0459	0.0704	0.3037	0.0786
HFJ1	0.0683	0.1369	0.081	0.1359	0.1476	0.0206	0.2789	0.2437	0.1703	0.0177	0.0028	0	0.0142	0.0623	0.0063	0	0.0037	0.0113	0.0103	0.0066	0.0038	0.0518	0.0406	0.0253	0.0251	0.0445	0.0101	0.0098	0.0225	0.0602	0.0839	0.3286	0.0932
HGD	0.0857	0.1432	0.1038	0.1613	0.1421	0.0286	0.2968	0.2504	0.1554	0.0093	0.0247	0.0142	0	0.0405	0.036	0.0199	0.0301	0.0151	0.0233	0.0145	0.0147	0.0633	0.0598	0.0406	0.0298	0.055	0	0.0283	0.0313	0.0635	0.1015	0.3318	0.1118
HGX	0.0734	0.0885	0.0832	0.1652	0.1286	0.0413	0.3754	0.2413	0.0643	0.0138	0.0693	0.0623	0.0405	0	0.0707	0.0446	0.061	0.0541	0.0522	0.0602	0.0329	0.0572	0.0389	0.0373	0.0517	0.0541	0.0236	0.0388	0.0495	0.0491	0.114	0.3224	0.1305
HHLJ	0.0359	0.0996	0.0407	0.0981	0.1327	0.0283	0.3083	0.1953	0.163	0.025	0	0.0063	0.036	0.0707	0	0.0055	0.0117	0.0106	0.0013	0.0062	0.012	0.0243	0.0216	0.01	0.0139	0.0189	0.0214	0	0.0153	0.0342	0.064	0.2769	0.0667
HHuN	0.0456	0.1002	0.0557	0.1115	0.1257	0.0213	0.3231	0.2076	0.1271	0.0083	0.0085	0	0.0199	0.0446	0.0055	0	0	0.0129	0.0135	0.0153	0	0.0368	0.0163	0.013	0.0221	0.031	0.0056	0.0007	0.0182	0.0389	0.0705	0.2924	0.084
HJX	0.055	0.1146	0.066	0.1145	0.1394	0.0335	0.3341	0.2164	0.1329	0.0214	0.0171	0.0037	0.0301	0.061	0.0117	0	0	0.0258	0.0269	0.0287	0.0006	0.0487	0.0279	0.0269	0.0349	0.0409	0.0136	0.0128	0.0286	0.0465	0.0772	0.2991	0.0913
HHeN	0.0571	0.1142	0.0648	0.1282	0.141	0.029	0.2634	0.2203	0.1669	0.0117	0.0017	0.0113	0.0151	0.0541	0.0106	0.0129	0.0258	0	0.0016	0.0001	0.0165	0.0427	0.0386	0.0158	0.0136	0.0343	0.0137	0.0078	0.0136	0.0422	0.0773	0.2968	0.0892
HSD	0.0418	0.0995	0.0483	0.1217	0.1418	0.0282	0.2736	0.2195	0.1736	0.0157	0	0.0103	0.0233	0.0522	0.0013	0.0135	0.0269	0.0016	0	0	0.0158	0.029	0.0256	0.0035	0.0088	0.0209	0.0158	0	0.0092	0.0363	0.0739	0.3048	0.078
HSX	0.0587	0.1257	0.0698	0.1319	0.1484	0.0273	0.2663	0.2337	0.1946	0.0177	0	0.0066	0.0145	0.0602	0.0062	0.0153	0.0287	0.0001	0	0	0.0185	0.0372	0.0396	0.0126	0.0079	0.0274	0.0128	0.0015	0.0111	0.048	0.0787	0.3212	0.0816
HZJ	0.0535	0.1023	0.0624	0.1264	0.1255	0.0213	0.3388	0.223	0.1093	0.004	0.0143	0.0038	0.0147	0.0329	0.012	0	0.0006	0.0165	0.0158	0.0185	0	0.0385	0.0175	0.0124	0.0242	0.0306	0	0.0038	0.0197	0.039	0.0842	0.3063	0.0977
HUGS	0.0248	0.0665	0.0248	0.0719	0.0916	0.032	0.3453	0.134	0.1133	0.0402	0.0377	0.0518	0.0633	0.0572	0.0243	0.0368	0.0487	0.0427	0.029	0.0372	0.0385	0	0.0006	0.0033	0.0062	0	0.0239	0.0058	0.0121	0.0003	0.0482	0.2055	0.045
HUXJ	0.0175	0.0483	0.0162	0.0709	0.0861	0.0201	0.4022	0.1484	0.0921	0.024	0.0353	0.0406	0.0598	0.0389	0.0216	0.0163	0.0279	0.0386	0.0256	0.0396	0.0175	0.0006	0	0	0.0136	0	0.0199	0	0.0152	0.0028	0.0455	0.2354	0.0514
HUHN	0.0286	0.0707	0.0276	0.0925	0.1146	0.0215	0.3434	0.1805	0.1324	0.0165	0.0118	0.0253	0.0406	0.0373	0.01	0.013	0.0269	0.0158	0.0035	0.0126	0.0124	0.0033	0	0	0	0	0.0086	0	0	0.0055	0.056	0.2689	0.0601
HUNX	0.0427	0.0979	0.0462	0.095	0.1142	0.0229	0.3207	0.1732	0.1548	0.024	0.0125	0.0251	0.0298	0.0517	0.0139	0.0221	0.0349	0.0136	0.0088	0.0079	0.0242	0.0062	0.0136	0	0	0	0.0053	0.0016	0	0.0026	0.0549	0.2554	0.0534
HUQH	0.0265	0.0704	0.0246	0.0757	0.1014	0.0328	0.3741	0.1462	0.1311	0.0346	0.0296	0.0445	0.055	0.0541	0.0189	0.031	0.0409	0.0343	0.0209	0.0274	0.0306	0	0	0	0	0	0.0141	0.0004	0.0007	0	0.0485	0.2298	0.0449
HUSC	0.0588	0.1102	0.07	0.1267	0.1164	0.0117	0.3768	0.219	0.1225	0.0009	0.0187	0.0101	0	0.0236	0.0214	0.0056	0.0136	0.0137	0.0158	0.0128	0	0.0239	0.0199	0.0086	0.0053	0.0141	0	0.0043	0.0026	0.0199	0.0795	0.3124	0.0863
HUSD	0.0229	0.075	0.0278	0.095	0.1198	0.0202	0.3395	0.1914	0.144	0.0105	0	0.0098	0.0283	0.0388	0	0.0007	0.0128	0.0078	0	0.0015	0.0038	0.0058	0	0	0.0016	0.0004	0.0043	0	0.0007	0.0176	0.0578	0.2875	0.0618
HUSAX	0.0449	0.0975	0.0471	0.109	0.1387	0.0291	0.3275	0.1982	0.1598	0.023	0.0116	0.0225	0.0313	0.0495	0.0153	0.0182	0.0286	0.0136	0.0092	0.0111	0.0197	0.0121	0.0152	0	0	0.0007	0.0026	0.0007	0	0.0048	0.0695	0.2872	0.0713
HUYN	0.0187	0.0514	0.0179	0.0864	0.1241	0.0448	0.4542	0.1669	0.1246	0.0372	0.0459	0.0602	0.0635	0.0491	0.0342	0.0389	0.0465	0.0422	0.0363	0.048	0.039	0.0003	0.0028	0.0055	0.0026	0	0.0199	0.0176	0.0048	0	0.0675	0.262	0.0719
TSG	0.046	0.102	0.0597	0.0089	0.0335	0.0573	0.37	0.0478	0.2007	0.0844	0.0704	0.0839	0.1015	0.114	0.064	0.0705	0.0772	0.0773	0.0739	0.0787	0.0842	0.0482	0.0455	0.056	0.0549	0.0485	0.0795	0.0578	0.0695	0.0675	0	0.1089	0
TCA	0.1839	0.2217	0.1937	0.0586	0.1181	0.2685	0.6179	0.0046	0.3763	0.2956	0.3037	0.3286	0.3318	0.3224	0.2769	0.2924	0.2991	0.2968	0.3048	0.3212	0.3063	0.2055	0.2354	0.2689	0.2554	0.2298	0.3124	0.2875	0.2872	0.262	0.1089	0	0.1074
TNG	0.0593	0.125	0.0721	0.0129	0.046	0.0605	0.3666	0.048	0.2208	0.1001	0.0786	0.0932	0.1118	0.1305	0.0667	0.084	0.0913	0.0892	0.078	0.0816	0.0977	0.045	0.0514	0.0601	0.0534	0.0449	0.0863	0.0618	0.0713	0.0719	0	0.1074	0
