# Supplementary material for: Genomic insights into Neolithic founding paternal lineages around the Qinghai-Xizang Plateau using integrated YanHuang resource
Source: iScience. 2024 Nov 22;27(12):111456. doi: 10.1016/j.isci.2024.111456 (PMC11696643; doi:10.1016/j.isci.2024.111456)
Supplement: Table S12. Genetic distances among global populations estimated from 113 Y-SNP loci typing data, related to Figure S8 [file mmc9.xlsx]

## Sheet: Table S12
Table S12. Genetic distances among global populations estimated from 113 Y-SNP loci typing data, related to Figure S8
	MHH	MHL	MOD	TML	TCD	YLS	SDJ	TQH	LHN	HHaN	HBJ1	HFJ1	HGD	HGX	HHLJ	HHuN	HJX	HHeN	HSD	HSX	HZJ	HUGS	HUXJ	HUHN	HUNX	HUQH	HUSC	HUSD	HUSAX	HUYN	TNG	TCA	TSG	CHB	CDX	CHS	JPT	KHV	ACB	ASW	ESN	GWD	LWK	MSL	YRI	CLM	MXL	PEL	PUR
MHH	0	0.01065	0.00053	0.07979	0.09386	0.04371	0.44675	0.12852	0.26068	0.07715	0.07583	0.10907	0.12561	0.11338	0.05316	0.10969	0.12095	0.04206	0.08775	0.06678	0.10284	0.03009	0.01448	0.03011	0.03002	0.02488	0.05924	0.06926	0.05157	0.04599	0.08668	0.23848	0.08278	0.40083	0.33514	0.39097	0.33905	0.37535	0.38054	0.3618	0.46272	0.45735	0.449	0.44382	0.4618	0.40585	0.40626	0.46017	0.3804
MHL	0.01065	0	0.00839	0.09382	0.11126	0.07713	0.51054	0.12978	0.28559	0.12373	0.1313	0.16626	0.18109	0.15016	0.10134	0.16638	0.17555	0.08754	0.14574	0.12209	0.15304	0.05397	0.03426	0.06529	0.06391	0.05856	0.10648	0.12177	0.09697	0.0633	0.09873	0.23699	0.10001	0.42446	0.36394	0.4293	0.35616	0.40302	0.38813	0.37023	0.46893	0.46316	0.45445	0.44923	0.46797	0.42394	0.42347	0.47671	0.39651
MOD	0.00053	0.00839	0	0.08073	0.0967	0.05215	0.47125	0.12379	0.2651	0.09288	0.09125	0.12736	0.14513	0.12401	0.06897	0.12796	0.13722	0.05618	0.10628	0.08476	0.11911	0.02217	0.00683	0.02788	0.02834	0.02124	0.07187	0.08826	0.05082	0.04011	0.08601	0.23682	0.08524	0.40361	0.33991	0.40331	0.34093	0.37991	0.37514	0.35447	0.46336	0.4578	0.44856	0.44291	0.46235	0.39232	0.39116	0.44618	0.36772
TML	0.07979	0.09382	0.08073	0	0.00591	0.05992	0.58852	0.02776	0.33917	0.16235	0.17085	0.20001	0.21406	0.17902	0.15567	0.2073	0.21205	0.13991	0.19954	0.17083	0.19413	0.08508	0.06354	0.11657	0.1043	0.10597	0.1583	0.18145	0.13414	0.11296	0	0.11171	0	0.44315	0.39934	0.47313	0.35775	0.43604	0.40687	0.38208	0.514	0.50954	0.49269	0.48422	0.51228	0.46008	0.45799	0.52176	0.42543
TCD	0.09386	0.11126	0.0967	0.00591	0	0.10078	0.63852	0.01067	0.39642	0.2013	0.20733	0.24699	0.26036	0.22774	0.19294	0.25108	0.25621	0.16538	0.23838	0.20231	0.24351	0.10972	0.09725	0.15135	0.13472	0.13595	0.20411	0.22617	0.16878	0.142	0	0.08753	0	0.48514	0.43343	0.50538	0.38231	0.47214	0.42943	0.40585	0.5441	0.53909	0.52191	0.51301	0.54234	0.4832	0.4795	0.54217	0.44646
YLS	0.04371	0.07713	0.05215	0.05992	0.10078	0	0.43429	0.15612	0.2191	0.03712	0.04457	0.05308	0.06731	0.06076	0.03648	0.06478	0.07569	0.03466	0.0594	0.0462	0.05687	0.04643	0.02752	0.03047	0.03127	0.03825	0.03319	0.04241	0.04148	0.07161	0.06972	0.27859	0.07143	0.366	0.32457	0.38879	0.35057	0.35908	0.42282	0.39476	0.53081	0.52572	0.50937	0.50093	0.52914	0.43678	0.43154	0.48828	0.413
SDJ	0.44675	0.51054	0.47125	0.58852	0.63852	0.43429	0	0.74978	0.70352	0.39722	0.38895	0.40233	0.41385	0.51552	0.44535	0.46442	0.45749	0.37167	0.4269	0.39699	0.49006	0.49359	0.62496	0.5208	0.51207	0.54304	0.59021	0.55166	0.51721	0.68871	0.68675	0.84788	0.651	0.7624	0.72763	0.76018	0.79126	0.76523	0.87206	0.88215	0.94242	0.93763	0.9365	0.93265	0.94216	0.84292	0.85072	0.86282	0.8212
TQH	0.12852	0.12978	0.12379	0.02776	0.01067	0.15612	0.74978	0	0.46054	0.26864	0.27686	0.32481	0.33655	0.29363	0.2597	0.32782	0.32833	0.22689	0.31923	0.27631	0.31962	0.144	0.13506	0.20409	0.18449	0.18011	0.28077	0.31088	0.22571	0.18126	0.02164	0.0329	0.01945	0.51884	0.46775	0.55786	0.40801	0.5126	0.45302	0.42698	0.60944	0.6011	0.57969	0.56708	0.60719	0.50271	0.49793	0.5669	0.46092
LHN	0.26068	0.28559	0.2651	0.33917	0.39642	0.2191	0.70352	0.46054	0	0.15274	0.27245	0.23487	0.19734	0.07719	0.24387	0.21044	0.20755	0.23023	0.29111	0.28614	0.20546	0.21325	0.2648	0.23974	0.24021	0.23451	0.21877	0.25566	0.22307	0.31486	0.3831	0.58489	0.39473	0.40151	0.46845	0.52773	0.50668	0.43718	0.59575	0.57743	0.71825	0.71175	0.69894	0.69022	0.71687	0.56932	0.5657	0.60958	0.54687
HHaN	0.07715	0.12373	0.09288	0.16235	0.2013	0.03712	0.39722	0.26864	0.15274	0	0.02891	0.0128	0.01073	0.01948	0.0135	0.00833	0.01995	0.0201	0.02745	0.02967	0.0089	0.07249	0.06967	0.04196	0.04745	0.05089	0.00041	0.00465	0.03684	0.11284	0.18095	0.38502	0.18253	0.37103	0.33949	0.37561	0.39213	0.35778	0.46983	0.45095	0.55656	0.55181	0.54212	0.53603	0.55553	0.47255	0.46973	0.51442	0.45307
HBJ1	0.07583	0.1313	0.09125	0.17085	0.20733	0.04457	0.38895	0.27686	0.27245	0.02891	0	0.01327	0.04181	0.09129	0	0.02494	0.03996	0.00417	0.00032	0	0.03359	0.08992	0.07551	0.04092	0.0487	0.05796	0.0209	0.00378	0.04121	0.12907	0.18299	0.40728	0.17595	0.41295	0.33705	0.38681	0.41125	0.38729	0.49808	0.47237	0.60251	0.59741	0.58289	0.57502	0.60101	0.48647	0.48106	0.52886	0.46863
HFJ1	0.10907	0.16626	0.12736	0.20001	0.24699	0.05308	0.40233	0.32481	0.23487	0.0128	0.01327	0	0.0116	0.06561	0.01042	0.00322	0.01088	0.02422	0.01226	0.01782	0.00502	0.10893	0.1016	0.05867	0.06755	0.07696	0.00949	0.00303	0.05516	0.15537	0.22098	0.45504	0.21953	0.4123	0.35699	0.39954	0.43485	0.39624	0.5292	0.50708	0.633	0.62781	0.61473	0.60704	0.63164	0.51661	0.51248	0.55757	0.49748
HGD	0.12561	0.18109	0.14513	0.21406	0.26036	0.06731	0.41385	0.33655	0.19734	0.01073	0.04181	0.0116	0	0.04497	0.03069	0.00669	0.01751	0.04421	0.02872	0.03913	0.00967	0.12032	0.11708	0.07657	0.08414	0.0893	0.01416	0.01114	0.07102	0.16732	0.23463	0.4613	0.23679	0.39168	0.36388	0.39016	0.43859	0.38196	0.53045	0.50662	0.63376	0.62874	0.61483	0.60701	0.63232	0.51546	0.51023	0.55488	0.49818
HGX	0.11338	0.15016	0.12401	0.17902	0.22774	0.06076	0.51552	0.29363	0.07719	0.01948	0.09129	0.06561	0.04497	0	0.07024	0.0561	0.06786	0.07195	0.09436	0.09527	0.05408	0.09017	0.09965	0.0806	0.08443	0.08185	0.04633	0.05832	0.07212	0.14434	0.2022	0.42128	0.21017	0.34747	0.36239	0.4103	0.40609	0.35502	0.49349	0.46815	0.60543	0.59982	0.5849	0.57644	0.60388	0.48601	0.48083	0.53109	0.46502
HHLJ	0.05316	0.10134	0.06897	0.15567	0.19294	0.03648	0.44535	0.2597	0.24387	0.0135	0	0.01042	0.03069	0.07024	0	0.01279	0.02447	0	0.00129	0.00125	0.01639	0.06735	0.05423	0.02641	0.03422	0.03812	0.00136	0	0.02987	0.10412	0.16871	0.39624	0.16607	0.39769	0.32732	0.38081	0.39624	0.37554	0.48421	0.45488	0.60058	0.59485	0.578	0.56905	0.59885	0.47174	0.46517	0.51758	0.45269
HHuN	0.10969	0.16638	0.12796	0.2073	0.25108	0.06478	0.46442	0.32782	0.21044	0.00833	0.02494	0.00322	0.00669	0.0561	0.01279	0	0	0.02704	0.02276	0.02993	0	0.10515	0.10109	0.06286	0.06941	0.07529	0.00471	0.00266	0.05415	0.15657	0.22948	0.46277	0.22999	0.40915	0.36062	0.40244	0.43622	0.39476	0.53209	0.50736	0.64506	0.63953	0.62471	0.61621	0.64352	0.51428	0.50799	0.5546	0.49566
HJX	0.12095	0.17555	0.13722	0.21205	0.25621	0.07569	0.45749	0.32833	0.20755	0.01995	0.03996	0.01088	0.01751	0.06786	0.02447	0	0	0.04129	0.0419	0.04481	0	0.10808	0.10252	0.06765	0.07497	0.07842	0.00948	0.02258	0.05942	0.15567	0.2317	0.45822	0.2351	0.40434	0.35928	0.40393	0.43283	0.39465	0.5234	0.49872	0.63291	0.62765	0.61322	0.60499	0.63141	0.50517	0.4985	0.54447	0.48759
HHeN	0.04206	0.08754	0.05618	0.13991	0.16538	0.03466	0.37167	0.22689	0.23023	0.0201	0.00417	0.02422	0.04421	0.07195	0	0.02704	0.04129	0	0.00837	0.00248	0.03197	0.06039	0.04804	0.02313	0.02862	0.03434	0.00857	0.00042	0.02709	0.08912	0.15033	0.34213	0.14532	0.38839	0.3189	0.36162	0.37123	0.36035	0.4417	0.42135	0.52649	0.52176	0.51175	0.50582	0.52543	0.44604	0.44248	0.48812	0.42723
HSD	0.08775	0.14574	0.10628	0.19954	0.23838	0.0594	0.4269	0.31923	0.29111	0.02745	0.00032	0.01226	0.02872	0.09436	0.00129	0.02276	0.0419	0.00837	0	0	0.03296	0.10442	0.09685	0.04939	0.05977	0.06884	0.01843	0	0.05353	0.15139	0.21678	0.46035	0.21193	0.43186	0.35609	0.39935	0.44064	0.40396	0.53744	0.51047	0.65628	0.65038	0.63439	0.62538	0.65463	0.5147	0.50835	0.55674	0.49616
HSX	0.06678	0.12209	0.08476	0.17083	0.20231	0.0462	0.39699	0.27631	0.28614	0.02967	0	0.01782	0.03913	0.09527	0.00125	0.02993	0.04481	0.00248	0	0	0.03851	0.0891	0.07622	0.03761	0.04615	0.05368	0.01683	0	0.04541	0.12073	0.18099	0.41063	0.17529	0.41634	0.34032	0.38423	0.41325	0.38881	0.50156	0.47411	0.61242	0.60695	0.59122	0.58277	0.6108	0.48722	0.4796	0.52774	0.46919
HZJ	0.10284	0.15304	0.11911	0.19413	0.24351	0.05687	0.49006	0.31962	0.20546	0.0089	0.03359	0.00502	0.00967	0.05408	0.01639	0	0	0.03197	0.03296	0.03851	0	0.09483	0.08673	0.05492	0.06192	0.0688	0	0.0105	0.05215	0.14548	0.21744	0.45845	0.22197	0.41115	0.36404	0.41325	0.43513	0.39934	0.53008	0.50516	0.64807	0.64222	0.62701	0.61814	0.64649	0.51297	0.50702	0.55535	0.49294
HUGS	0.03009	0.05397	0.02217	0.08508	0.10972	0.04643	0.49359	0.144	0.21325	0.07249	0.08992	0.10893	0.12032	0.09017	0.06735	0.10515	0.10808	0.06039	0.10442	0.0891	0.09483	0	0	0.0085	0.00669	0	0.04628	0.08429	0.01373	0.02171	0.0939	0.26335	0.10067	0.37775	0.33181	0.39586	0.33999	0.36145	0.37623	0.34986	0.48334	0.47811	0.46601	0.45872	0.48207	0.36508	0.36424	0.42384	0.34384
HUXJ	0.01448	0.03426	0.00683	0.06354	0.09725	0.02752	0.62496	0.13506	0.2648	0.06967	0.07551	0.1016	0.11708	0.09965	0.05423	0.10109	0.10252	0.04804	0.09685	0.07622	0.08673	0	0	0.00159	0.00038	0	0.0407	0.07692	0.0167	0.02007	0.07096	0.29843	0.07793	0.39465	0.33508	0.42738	0.35975	0.38283	0.42765	0.38333	0.60692	0.59772	0.57215	0.55781	0.6043	0.40383	0.39275	0.46541	0.37855
HUHN	0.03011	0.06529	0.02788	0.11657	0.15135	0.03047	0.5208	0.20409	0.23974	0.04196	0.04092	0.05867	0.07657	0.0806	0.02641	0.06286	0.06765	0.02313	0.04939	0.03761	0.05492	0.0085	0.00159	0	0	0	0.01217	0.03874	0	0.03516	0.12083	0.35279	0.12874	0.38825	0.32639	0.39967	0.37329	0.37005	0.43837	0.3999	0.58155	0.5749	0.55417	0.54317	0.57944	0.40227	0.39267	0.45344	0.38478
HUNX	0.03002	0.06391	0.02834	0.1043	0.13472	0.03127	0.51207	0.18449	0.24021	0.04745	0.0487	0.06755	0.08414	0.08443	0.03422	0.06941	0.07497	0.02862	0.05977	0.04615	0.06192	0.00669	0.00038	0	0	0	0.01497	0.0462	0	0.01829	0.11129	0.32534	0.1154	0.38598	0.32418	0.39131	0.36587	0.36519	0.43066	0.39687	0.56104	0.55493	0.5368	0.527	0.55917	0.40381	0.39676	0.454	0.38473
HUQH	0.02488	0.05856	0.02124	0.10597	0.13595	0.03825	0.54304	0.18011	0.23451	0.05089	0.05796	0.07696	0.0893	0.08185	0.03812	0.07529	0.07842	0.03434	0.06884	0.05368	0.0688	0	0	0	0	0	0.01887	0.05109	0	0.01786	0.11241	0.32606	0.11642	0.37513	0.32112	0.39184	0.36102	0.35938	0.42268	0.38271	0.56856	0.56184	0.54033	0.52917	0.56638	0.38772	0.38075	0.44477	0.36913
HUSC	0.05924	0.10648	0.07187	0.1583	0.20411	0.03319	0.59021	0.28077	0.21877	0.00041	0.0209	0.00949	0.01416	0.04633	0.00136	0.00471	0.00948	0.00857	0.01843	0.01683	0	0.04628	0.0407	0.01217	0.01497	0.01887	0	0	0.01107	0.07564	0.1742	0.45823	0.1806	0.38836	0.3325	0.40004	0.41205	0.37378	0.52099	0.4782	0.70584	0.6961	0.67252	0.65787	0.70342	0.47072	0.45649	0.51916	0.4512
HUSD	0.06926	0.12177	0.08826	0.18145	0.22617	0.04241	0.55166	0.31088	0.25566	0.00465	0.00378	0.00303	0.01114	0.05832	0	0.00266	0.02258	0.00042	0	0	0.0105	0.08429	0.07692	0.03874	0.0462	0.05109	0	0	0.04135	0.13179	0.20177	0.48539	0.19995	0.40771	0.34263	0.40253	0.43211	0.38977	0.55243	0.51552	0.72585	0.71636	0.69499	0.68138	0.72364	0.51171	0.49936	0.55867	0.4904
HUSAX	0.05157	0.09697	0.05082	0.13414	0.16878	0.04148	0.51721	0.22571	0.22307	0.03684	0.04121	0.05516	0.07102	0.07212	0.02987	0.05415	0.05942	0.02709	0.05353	0.04541	0.05215	0.01373	0.0167	0	0	0	0.01107	0.04135	0	0.04724	0.1454	0.37153	0.14896	0.38891	0.33295	0.39857	0.38264	0.37067	0.45203	0.41748	0.588	0.58181	0.56333	0.5532	0.5861	0.41505	0.40859	0.46656	0.39734
HUYN	0.04599	0.0633	0.04011	0.11296	0.142	0.07161	0.68871	0.18126	0.31486	0.11284	0.12907	0.15537	0.16732	0.14434	0.10412	0.15657	0.15567	0.08912	0.15139	0.12073	0.14548	0.02171	0.02007	0.03516	0.01829	0.01786	0.07564	0.13179	0.04724	0	0.1236	0.36286	0.12564	0.42685	0.36878	0.46149	0.40375	0.41477	0.48239	0.4432	0.67925	0.66826	0.64568	0.63075	0.67687	0.42932	0.42403	0.49004	0.40533
TNG	0.08668	0.09873	0.08601	0	0	0.06972	0.68675	0.02164	0.3831	0.18095	0.18299	0.22098	0.23463	0.2022	0.16871	0.22948	0.2317	0.15033	0.21678	0.18099	0.21744	0.0939	0.07096	0.12083	0.11129	0.11241	0.1742	0.20177	0.1454	0.1236	0	0.12517	0	0.45086	0.40031	0.49816	0.37344	0.44791	0.4441	0.40533	0.63157	0.62154	0.59518	0.57949	0.62884	0.46565	0.45095	0.52379	0.43122
TCA	0.23848	0.23699	0.23682	0.11171	0.08753	0.27859	0.84788	0.0329	0.58489	0.38502	0.40728	0.45504	0.4613	0.42128	0.39624	0.46277	0.45822	0.34213	0.46035	0.41063	0.45845	0.26335	0.29843	0.35279	0.32534	0.32606	0.45823	0.48539	0.37153	0.36286	0.12517	0	0.11592	0.62653	0.5832	0.6694	0.51153	0.62553	0.57478	0.57024	0.76223	0.74915	0.73483	0.72069	0.76051	0.61946	0.62308	0.68143	0.5693
TSG	0.08278	0.10001	0.08524	0	0	0.07143	0.651	0.01945	0.39473	0.18253	0.17595	0.21953	0.23679	0.21017	0.16607	0.22999	0.2351	0.14532	0.21193	0.17529	0.22197	0.10067	0.07793	0.12874	0.1154	0.11642	0.1806	0.19995	0.14896	0.12564	0	0.11592	0	0.45844	0.40247	0.49124	0.37488	0.45139	0.4442	0.41146	0.59993	0.5921	0.56876	0.55588	0.59753	0.47782	0.46971	0.53846	0.44228
CHB	0.40083	0.42446	0.40361	0.44315	0.48514	0.366	0.7624	0.51884	0.40151	0.37103	0.41295	0.4123	0.39168	0.34747	0.39769	0.40915	0.40434	0.38839	0.43186	0.41634	0.41115	0.37775	0.39465	0.38825	0.38598	0.37513	0.38836	0.40771	0.38891	0.42685	0.45086	0.62653	0.45844	0	0.12256	0.17842	0.25334	0.03647	0.45879	0.41789	0.64678	0.63676	0.61291	0.59811	0.64431	0.41525	0.38025	0.42744	0.39613
CDX	0.33514	0.36394	0.33991	0.39934	0.43343	0.32457	0.72763	0.46775	0.46845	0.33949	0.33705	0.35699	0.36388	0.36239	0.32732	0.36062	0.35928	0.3189	0.35609	0.34032	0.36404	0.33181	0.33508	0.32639	0.32418	0.32112	0.3325	0.34263	0.33295	0.36878	0.40031	0.5832	0.40247	0.12256	0	0.04977	0.1561	0.0449	0.3812	0.33963	0.5797	0.56855	0.54384	0.52818	0.5771	0.35001	0.31467	0.36873	0.32619
CHS	0.39097	0.4293	0.40331	0.47313	0.50538	0.38879	0.76018	0.55786	0.52773	0.37561	0.38681	0.39954	0.39016	0.4103	0.38081	0.40244	0.40393	0.36162	0.39935	0.38423	0.41325	0.39586	0.42738	0.39967	0.39131	0.39184	0.40004	0.40253	0.39857	0.46149	0.49816	0.6694	0.49124	0.17842	0.04977	0	0.26915	0.06808	0.51059	0.4794	0.69954	0.68878	0.66934	0.65531	0.69745	0.4612	0.43082	0.47481	0.43786
JPT	0.33905	0.35616	0.34093	0.35775	0.38231	0.35057	0.79126	0.40801	0.50668	0.39213	0.41125	0.43485	0.43859	0.40609	0.39624	0.43622	0.43283	0.37123	0.44064	0.41325	0.43513	0.33999	0.35975	0.37329	0.36587	0.36102	0.41205	0.43211	0.38264	0.40375	0.37344	0.51153	0.37488	0.25334	0.1561	0.26915	0	0.20184	0.18925	0.17054	0.37338	0.35762	0.33768	0.3217	0.37104	0.34426	0.32173	0.39609	0.28185
KHV	0.37535	0.40302	0.37991	0.43604	0.47214	0.35908	0.76523	0.5126	0.43718	0.35778	0.38729	0.39624	0.38196	0.35502	0.37554	0.39476	0.39465	0.36035	0.40396	0.38881	0.39934	0.36145	0.38283	0.37005	0.36519	0.35938	0.37378	0.38977	0.37067	0.41477	0.44791	0.62553	0.45139	0.03647	0.0449	0.06808	0.20184	0	0.42826	0.38876	0.63099	0.6196	0.59625	0.5807	0.62852	0.3834	0.34603	0.39407	0.36102
ACB	0.38054	0.38813	0.37514	0.40687	0.42943	0.42282	0.87206	0.45302	0.59575	0.46983	0.49808	0.5292	0.53045	0.49349	0.48421	0.53209	0.5234	0.4417	0.53744	0.50156	0.53008	0.37623	0.42765	0.43837	0.43066	0.42268	0.52099	0.55243	0.45203	0.48239	0.4441	0.57478	0.4442	0.45879	0.3812	0.51059	0.18925	0.42826	0	0	0.17667	0.15512	0.14335	0.12651	0.17492	0.32689	0.3348	0.45385	0.22512
ASW	0.3618	0.37023	0.35447	0.38208	0.40585	0.39476	0.88215	0.42698	0.57743	0.45095	0.47237	0.50708	0.50662	0.46815	0.45488	0.50736	0.49872	0.42135	0.51047	0.47411	0.50516	0.34986	0.38333	0.3999	0.39687	0.38271	0.4782	0.51552	0.41748	0.4432	0.40533	0.57024	0.41146	0.41789	0.33963	0.4794	0.17054	0.38876	0	0	0.2752	0.24334	0.22353	0.19684	0.27231	0.26011	0.26728	0.40327	0.16473
ESN	0.46272	0.46893	0.46336	0.514	0.5441	0.53081	0.94242	0.60944	0.71825	0.55656	0.60251	0.633	0.63376	0.60543	0.60058	0.64506	0.63291	0.52649	0.65628	0.61242	0.64807	0.48334	0.60692	0.58155	0.56104	0.56856	0.70584	0.72585	0.588	0.67925	0.63157	0.76223	0.59993	0.64678	0.5797	0.69954	0.37338	0.63099	0.17667	0.2752	0	0.07222	0.05499	0.02511	0	0.62565	0.64119	0.7037	0.51374
GWD	0.45735	0.46316	0.4578	0.50954	0.53909	0.52572	0.93763	0.6011	0.71175	0.55181	0.59741	0.62781	0.62874	0.59982	0.59485	0.63953	0.62765	0.52176	0.65038	0.60695	0.64222	0.47811	0.59772	0.5749	0.55493	0.56184	0.6961	0.71636	0.58181	0.66826	0.62154	0.74915	0.5921	0.63676	0.56855	0.68878	0.35762	0.6196	0.15512	0.24334	0.07222	0	0	0	0.07128	0.61309	0.62715	0.69163	0.50143
LWK	0.449	0.45445	0.44856	0.49269	0.52191	0.50937	0.9365	0.57969	0.69894	0.54212	0.58289	0.61473	0.61483	0.5849	0.578	0.62471	0.61322	0.51175	0.63439	0.59122	0.62701	0.46601	0.57215	0.55417	0.5368	0.54033	0.67252	0.69499	0.56333	0.64568	0.59518	0.73483	0.56876	0.61291	0.54384	0.66934	0.33768	0.59625	0.14335	0.22353	0.05499	0	0	0	0.05409	0.58913	0.60024	0.66993	0.47867
MSL	0.44382	0.44923	0.44291	0.48422	0.51301	0.50093	0.93265	0.56708	0.69022	0.53603	0.57502	0.60704	0.60701	0.57644	0.56905	0.61621	0.60499	0.50582	0.62538	0.58277	0.61814	0.45872	0.55781	0.54317	0.527	0.52917	0.65787	0.68138	0.5532	0.63075	0.57949	0.72069	0.55588	0.59811	0.52818	0.65531	0.3217	0.5807	0.12651	0.19684	0.02511	0	0	0	0.02445	0.57248	0.58096	0.65408	0.46283
YRI	0.4618	0.46797	0.46235	0.51228	0.54234	0.52914	0.94216	0.60719	0.71687	0.55553	0.60101	0.63164	0.63232	0.60388	0.59885	0.64352	0.63141	0.52543	0.65463	0.6108	0.64649	0.48207	0.6043	0.57944	0.55917	0.56638	0.70342	0.72364	0.5861	0.67687	0.62884	0.76051	0.59753	0.64431	0.5771	0.69745	0.37104	0.62852	0.17492	0.27231	0	0.07128	0.05409	0.02445	0	0.62308	0.63833	0.70138	0.51127
CLM	0.40585	0.42394	0.39232	0.46008	0.4832	0.43678	0.84292	0.50271	0.56932	0.47255	0.48647	0.51661	0.51546	0.48601	0.47174	0.51428	0.50517	0.44604	0.5147	0.48722	0.51297	0.36508	0.40383	0.40227	0.40381	0.38772	0.47072	0.51171	0.41505	0.42932	0.46565	0.61946	0.47782	0.41525	0.35001	0.4612	0.34426	0.3834	0.32689	0.26011	0.62565	0.61309	0.58913	0.57248	0.62308	0	0.03251	0.21608	0.00246
MXL	0.40626	0.42347	0.39116	0.45799	0.4795	0.43154	0.85072	0.49793	0.5657	0.46973	0.48106	0.51248	0.51023	0.48083	0.46517	0.50799	0.4985	0.44248	0.50835	0.4796	0.50702	0.36424	0.39275	0.39267	0.39676	0.38075	0.45649	0.49936	0.40859	0.42403	0.45095	0.62308	0.46971	0.38025	0.31467	0.43082	0.32173	0.34603	0.3348	0.26728	0.64119	0.62715	0.60024	0.58096	0.63833	0.03251	0	0.06127	0.06396
PEL	0.46017	0.47671	0.44618	0.52176	0.54217	0.48828	0.86282	0.5669	0.60958	0.51442	0.52886	0.55757	0.55488	0.53109	0.51758	0.5546	0.54447	0.48812	0.55674	0.52774	0.55535	0.42384	0.46541	0.45344	0.454	0.44477	0.51916	0.55867	0.46656	0.49004	0.52379	0.68143	0.53846	0.42744	0.36873	0.47481	0.39609	0.39407	0.45385	0.40327	0.7037	0.69163	0.66993	0.65408	0.70138	0.21608	0.06127	0	0.25297
PUR	0.3804	0.39651	0.36772	0.42543	0.44646	0.413	0.8212	0.46092	0.54687	0.45307	0.46863	0.49748	0.49818	0.46502	0.45269	0.49566	0.48759	0.42723	0.49616	0.46919	0.49294	0.34384	0.37855	0.38478	0.38473	0.36913	0.4512	0.4904	0.39734	0.40533	0.43122	0.5693	0.44228	0.39613	0.32619	0.43786	0.28185	0.36102	0.22512	0.16473	0.51374	0.50143	0.47867	0.46283	0.51127	0.00246	0.06396	0.25297	0
CEU	0.43409	0.45356	0.42053	0.50147	0.52804	0.46595	0.84815	0.55294	0.58578	0.49096	0.50765	0.53436	0.5326	0.50806	0.49446	0.53242	0.52159	0.467	0.53588	0.51019	0.53165	0.38914	0.43895	0.42798	0.42891	0.41443	0.49865	0.53894	0.43799	0.46664	0.51604	0.66543	0.5249	0.4469	0.38605	0.49245	0.40922	0.4193	0.41261	0.35137	0.69044	0.67906	0.6587	0.64356	0.68825	0.01832	0.08688	0.28111	0.05216
FIN	0.42608	0.41779	0.4111	0.48902	0.53694	0.44683	0.87149	0.56823	0.59184	0.48251	0.50049	0.52544	0.52826	0.50306	0.48462	0.53268	0.52257	0.45797	0.53046	0.50682	0.52357	0.4043	0.44085	0.43324	0.42938	0.43221	0.50281	0.54054	0.45592	0.48229	0.51262	0.69507	0.52744	0.38597	0.28865	0.4424	0.33864	0.34612	0.44739	0.41596	0.71964	0.70232	0.68212	0.66283	0.71732	0.39245	0.36353	0.42502	0.35776
GBR	0.49134	0.51191	0.47882	0.56662	0.59386	0.52949	0.88324	0.6266	0.64972	0.54742	0.56554	0.59339	0.59035	0.57097	0.55655	0.59342	0.58177	0.52193	0.59689	0.5698	0.59501	0.4512	0.51854	0.49674	0.49633	0.48339	0.57775	0.61381	0.50518	0.55343	0.59552	0.73632	0.59865	0.53207	0.48009	0.57836	0.52095	0.51217	0.54809	0.49719	0.80021	0.78935	0.77424	0.76121	0.79853	0.0779	0.16332	0.36279	0.14405
IBS	0.47021	0.49005	0.45753	0.53937	0.5642	0.5067	0.86098	0.59054	0.6245	0.52836	0.54514	0.57231	0.57039	0.54821	0.53499	0.57218	0.56188	0.50323	0.5739	0.54797	0.57265	0.4297	0.4875	0.47221	0.47145	0.45856	0.54636	0.58342	0.48125	0.51286	0.55954	0.69511	0.56496	0.50342	0.44861	0.54513	0.47576	0.47916	0.48571	0.42885	0.73405	0.72418	0.70654	0.69347	0.73215	0.03367	0.12594	0.32992	0.08733
TSI	0.38673	0.40394	0.37204	0.44039	0.46385	0.4139	0.81188	0.47725	0.53442	0.4488	0.46237	0.48829	0.48879	0.45832	0.44593	0.48586	0.47684	0.42517	0.487	0.46228	0.48285	0.33901	0.36876	0.37115	0.36947	0.35397	0.43174	0.4771	0.38156	0.37846	0.44106	0.58698	0.45235	0.37438	0.30639	0.41547	0.29345	0.33888	0.27737	0.21889	0.54722	0.53555	0.51251	0.4967	0.54475	0.03234	0.08069	0.2345	0.02049
BEB	0.36541	0.38128	0.35225	0.42397	0.45414	0.38684	0.82153	0.47659	0.51926	0.42133	0.43935	0.46495	0.46446	0.43218	0.42211	0.46456	0.45551	0.39894	0.46612	0.43974	0.46211	0.32217	0.35404	0.35417	0.34854	0.33768	0.41587	0.45958	0.36111	0.37884	0.43289	0.6026	0.44202	0.29205	0.218	0.3419	0.18787	0.24963	0.24994	0.21101	0.52386	0.50551	0.48101	0.46085	0.52107	0.23251	0.20772	0.28056	0.18917
GIH	0.37749	0.3911	0.36257	0.43594	0.46182	0.41301	0.82488	0.47976	0.54545	0.44748	0.46657	0.49401	0.49508	0.46248	0.45006	0.49357	0.48443	0.42203	0.49487	0.4678	0.49074	0.33535	0.37619	0.37848	0.37464	0.36146	0.45167	0.49376	0.3871	0.40434	0.45028	0.59532	0.45776	0.34866	0.26881	0.39114	0.20901	0.30475	0.22446	0.18859	0.48426	0.46638	0.44562	0.42801	0.48182	0.2176	0.19933	0.28242	0.16915
ITU	0.40013	0.41545	0.38497	0.4664	0.49385	0.43508	0.83217	0.51718	0.56133	0.46281	0.48322	0.50937	0.51008	0.48089	0.46914	0.50973	0.49971	0.43825	0.51201	0.4855	0.50761	0.35274	0.40392	0.39779	0.39252	0.38233	0.47353	0.51639	0.40357	0.42949	0.48547	0.63198	0.49199	0.35158	0.27254	0.39393	0.25973	0.30571	0.31533	0.27527	0.57525	0.56042	0.54019	0.52332	0.57296	0.22201	0.19303	0.26477	0.19251
PJL	0.4085	0.42559	0.39104	0.46935	0.49565	0.43709	0.83241	0.51323	0.5592	0.46829	0.48253	0.50946	0.50905	0.481	0.46676	0.50776	0.49744	0.44327	0.5083	0.48313	0.50582	0.35306	0.39126	0.38757	0.38639	0.36974	0.45803	0.50481	0.39635	0.41201	0.47664	0.62831	0.48642	0.35811	0.28675	0.40139	0.2778	0.31799	0.32148	0.27623	0.57584	0.56182	0.53851	0.52081	0.57329	0.21866	0.19394	0.25851	0.19161
STU	0.39136	0.40583	0.37605	0.45305	0.48039	0.42305	0.82761	0.50007	0.54976	0.45358	0.47279	0.49852	0.49923	0.46888	0.45733	0.49833	0.48855	0.4296	0.50059	0.47427	0.49576	0.34412	0.38595	0.38427	0.37801	0.3671	0.45521	0.50022	0.38987	0.40592	0.46764	0.61653	0.47471	0.34368	0.2663	0.38649	0.23672	0.29969	0.28271	0.245	0.54009	0.5243	0.50292	0.48512	0.53766	0.23485	0.20969	0.27833	0.19555
[truncated: 10 more columns]
