# Supplementary material for: Genomic insights into Neolithic founding paternal lineages around the Qinghai-Xizang Plateau using integrated YanHuang resource
Source: iScience. 2024 Nov 22;27(12):111456. doi: 10.1016/j.isci.2024.111456 (PMC11696643; doi:10.1016/j.isci.2024.111456)
Supplement: Table S13. Genetic distances among Chinese populations estimated from 157 Y-SNP loci typing data, related to Figure S9 [file mmc10.xlsx]

## Sheet: Table S13
Table S13. Genetic distances among Chinese populations estimated from 157 Y-SNP loci typing data, related to Figure S9
	MHH	MHL	MOD	TML	TCD	YLS	SDJ	TQH	LHN	HHaN	HBJ1	HFJ1	HGD	HGX	HHLJ	HHuN	HJX	HHeN	HSD	HSX	HZJ	HUGS	HUXJ	HUHN	HUNX	HUQH	HUSC	HUSD	HUSAX	HUYN	TNG	TCA	TSG
MHH	0	0.01114	0.00063	0.1161	0.11986	0.0537	0.46976	0.18158	0.23946	0.07412	0.07493	0.10349	0.1163	0.10543	0.05377	0.10216	0.11874	0.04441	0.08425	0.06733	0.09864	0.03225	0.01662	0.0333	0.03268	0.02935	0.05667	0.06472	0.05383	0.04378	0.11836	0.29872	0.11215
MHL	0.01114	0	0.00906	0.1317	0.13926	0.08785	0.52794	0.18739	0.26386	0.1203	0.12848	0.1575	0.16866	0.14224	0.1004	0.15583	0.16934	0.08992	0.13961	0.12113	0.14506	0.05652	0.0382	0.06841	0.06674	0.06333	0.10084	0.11474	0.09741	0.06323	0.13365	0.30217	0.13223
MOD	0.00063	0.00906	0	0.11669	0.12301	0.06116	0.49222	0.17861	0.24332	0.08774	0.0878	0.11887	0.13278	0.11451	0.06665	0.11758	0.1317	0.05602	0.09956	0.08268	0.11165	0.02338	0.00884	0.02936	0.02932	0.02376	0.06623	0.08068	0.05061	0.03826	0.11851	0.29791	0.11504
TML	0.1161	0.1317	0.11669	0	0.02303	0.09617	0.57182	0.02311	0.32423	0.18826	0.1831	0.20381	0.21671	0.1934	0.17028	0.21162	0.2157	0.16724	0.20479	0.18438	0.19891	0.11469	0.09127	0.14091	0.12956	0.13383	0.16613	0.18303	0.15709	0.13465	0	0.09166	0
TCD	0.11986	0.13926	0.12301	0.02303	0	0.10128	0.61105	0.04667	0.36256	0.21295	0.20394	0.23392	0.24619	0.22247	0.19213	0.23815	0.24267	0.18091	0.22908	0.20374	0.22756	0.12476	0.10273	0.1612	0.14658	0.14984	0.19182	0.20857	0.17659	0.14728	0.00513	0.10864	0.00858
YLS	0.0537	0.08785	0.06116	0.09617	0.10128	0	0.44949	0.19828	0.20892	0.04632	0.04637	0.05576	0.0696	0.06481	0.04169	0.06791	0.08245	0.04123	0.06088	0.05017	0.06249	0.05307	0.02959	0.03789	0.03882	0.04718	0.04104	0.04545	0.05154	0.07097	0.09191	0.31167	0.09202
SDJ	0.46976	0.52794	0.49222	0.57182	0.61105	0.44949	0	0.73207	0.73811	0.44799	0.41997	0.42668	0.45838	0.55745	0.47808	0.50858	0.48217	0.41581	0.47492	0.43142	0.51922	0.51507	0.64268	0.55757	0.54996	0.57592	0.6452	0.60894	0.55611	0.71121	0.67741	0.82305	0.6333
TQH	0.18158	0.18739	0.17861	0.02311	0.04667	0.19828	0.73207	0	0.45584	0.30527	0.29533	0.32899	0.34087	0.31492	0.27971	0.33505	0.32992	0.26776	0.3294	0.29762	0.32094	0.18784	0.17314	0.23907	0.22249	0.22025	0.28691	0.31117	0.25693	0.21944	0.02284	0.02798	0.02313
LHN	0.23946	0.26386	0.24332	0.32423	0.36256	0.20892	0.73811	0.45584	0	0.14647	0.25904	0.22153	0.18466	0.07514	0.23123	0.19849	0.19651	0.21813	0.28068	0.27643	0.19046	0.19375	0.24921	0.23057	0.22793	0.2246	0.21212	0.25105	0.21305	0.30288	0.38102	0.58337	0.37993
HHaN	0.07412	0.1203	0.08774	0.18826	0.21295	0.04632	0.44799	0.30527	0.14647	0	0.0292	0.01549	0.0109	0.01816	0.01395	0.00855	0.02837	0.0184	0.02641	0.02987	0.01347	0.069	0.06596	0.03943	0.04437	0.04948	0.00092	0.00357	0.0376	0.10373	0.20679	0.42739	0.20303
HBJ1	0.07493	0.12848	0.0878	0.1831	0.20394	0.04637	0.41997	0.29533	0.25904	0.0292	0	0.01105	0.03841	0.08578	0	0.02385	0.04069	0.00469	0.00028	0	0.03329	0.08578	0.06926	0.03917	0.04737	0.0565	0.02404	0.00465	0.04281	0.11756	0.19296	0.42344	0.18254
HFJ1	0.10349	0.1575	0.11887	0.20381	0.23392	0.05576	0.42668	0.32899	0.22153	0.01549	0.01105	0	0.01115	0.06282	0.00821	0.00454	0.01284	0.02267	0.01189	0.01548	0.00705	0.10214	0.09078	0.0543	0.06348	0.07251	0.01391	0.0053	0.05566	0.1371	0.22135	0.45571	0.21521
HGD	0.1163	0.16866	0.13278	0.21671	0.24619	0.0696	0.45838	0.34087	0.18466	0.0109	0.03841	0.01115	0	0.04065	0.02668	0.00534	0.01813	0.03981	0.02739	0.03684	0.00906	0.1094	0.104	0.06914	0.0764	0.08174	0.01396	0.01077	0.06723	0.14794	0.23699	0.46505	0.23343
HGX	0.10543	0.14224	0.11451	0.1934	0.22247	0.06481	0.55745	0.31492	0.07514	0.01816	0.08578	0.06282	0.04065	0	0.06557	0.05152	0.06919	0.06651	0.08826	0.09045	0.05217	0.08317	0.09169	0.07523	0.07812	0.07752	0.04343	0.05387	0.06948	0.13236	0.21742	0.44482	0.21757
HHLJ	0.05377	0.1004	0.06665	0.17028	0.19213	0.04169	0.47808	0.27971	0.23123	0.01395	0	0.00821	0.02668	0.06557	0	0.01092	0.02448	0	0.00114	0.00169	0.01527	0.06405	0.04947	0.02503	0.03278	0.03736	0.00392	0	0.03085	0.09383	0.18127	0.4132	0.17447
HHuN	0.10216	0.15583	0.11758	0.21162	0.23815	0.06791	0.50858	0.33505	0.19849	0.00855	0.02385	0.00454	0.00534	0.05152	0.01092	0	0.00181	0.02401	0.02205	0.02939	0	0.09564	0.09031	0.05781	0.06348	0.06983	0.00473	0.00281	0.05209	0.13949	0.23441	0.46786	0.22865
HJX	0.11874	0.16934	0.1317	0.2157	0.24267	0.08245	0.48217	0.32992	0.19651	0.02837	0.04069	0.01284	0.01813	0.06919	0.02448	0.00181	0	0.04308	0.0455	0.0475	0	0.10373	0.09457	0.06765	0.07434	0.07702	0.01649	0.02882	0.0624	0.13916	0.23229	0.45425	0.23022
HHeN	0.04441	0.08992	0.05602	0.16724	0.18091	0.04123	0.41581	0.26776	0.21813	0.0184	0.00469	0.02267	0.03981	0.06651	0	0.02401	0.04308	0	0.00769	0.00401	0.0314	0.05819	0.04563	0.02222	0.02723	0.03438	0.00886	0	0.02806	0.08212	0.17624	0.38815	0.16802
HSD	0.08425	0.13961	0.09956	0.20479	0.22908	0.06088	0.47492	0.3294	0.28068	0.02641	0.00028	0.01189	0.02739	0.08826	0.00114	0.02205	0.0455	0.00769	0	0	0.03405	0.0967	0.08824	0.04506	0.05546	0.06486	0.02049	0	0.05207	0.13857	0.22357	0.46758	0.21345
HSX	0.06733	0.12113	0.08268	0.18438	0.20374	0.05017	0.43142	0.29762	0.27643	0.02987	0	0.01548	0.03684	0.09045	0.00169	0.02939	0.0475	0.00401	0	0	0.03988	0.0866	0.07232	0.03662	0.04604	0.05361	0.02168	0.00035	0.04777	0.11238	0.19461	0.43064	0.18458
HZJ	0.09864	0.14506	0.11165	0.19891	0.22756	0.06249	0.51922	0.32094	0.19046	0.01347	0.03329	0.00705	0.00906	0.05217	0.01527	0	0	0.0314	0.03405	0.03988	0	0.08808	0.07686	0.0529	0.05883	0.06579	0.00282	0.01368	0.05261	0.1268	0.21813	0.45254	0.21697
HUGS	0.03225	0.05652	0.02338	0.11469	0.12476	0.05307	0.51507	0.18784	0.19375	0.069	0.08578	0.10214	0.1094	0.08317	0.06405	0.09564	0.10373	0.05819	0.0967	0.0866	0.08808	0	0	0.00906	0.00623	0	0.04062	0.0762	0.01237	0.02026	0.11945	0.30892	0.12206
HUXJ	0.01662	0.0382	0.00884	0.09127	0.10273	0.02959	0.64268	0.17314	0.24921	0.06596	0.06926	0.09078	0.104	0.09169	0.04947	0.09031	0.09457	0.04563	0.08824	0.07232	0.07686	0	0	0.00203	0.00026	0	0.03521	0.06896	0.01562	0.01817	0.09133	0.32198	0.09385
HUHN	0.0333	0.06841	0.02936	0.14091	0.1612	0.03789	0.55757	0.23907	0.23057	0.03943	0.03917	0.0543	0.06914	0.07523	0.02503	0.05781	0.06765	0.02222	0.04506	0.03662	0.0529	0.00906	0.00203	0	0	0	0.01152	0.03527	0	0.03284	0.14529	0.38434	0.1472
HUNX	0.03268	0.06674	0.02932	0.12956	0.14658	0.03882	0.54996	0.22249	0.22793	0.04437	0.04737	0.06348	0.0764	0.07812	0.03278	0.06348	0.07434	0.02723	0.05546	0.04604	0.05883	0.00623	0.00026	0	0	0	0.01304	0.04196	0	0.01674	0.13595	0.36269	0.13528
HUQH	0.02935	0.06333	0.02376	0.13383	0.14984	0.04718	0.57592	0.22025	0.2246	0.04948	0.0565	0.07251	0.08174	0.07752	0.03736	0.06983	0.07702	0.03438	0.06486	0.05361	0.06579	0	0	0	0	0	0.018	0.04846	0	0.01801	0.13914	0.36317	0.13829
HUSC	0.05667	0.10084	0.06623	0.16613	0.19182	0.04104	0.6452	0.28691	0.21212	0.00092	0.02404	0.01391	0.01396	0.04343	0.00392	0.00473	0.01649	0.00886	0.02049	0.02168	0.00282	0.04062	0.03521	0.01152	0.01304	0.018	0	0	0.01153	0.06809	0.18253	0.4504	0.18156
HUSD	0.06472	0.11474	0.08068	0.18303	0.20857	0.04545	0.60894	0.31117	0.25105	0.00357	0.00465	0.0053	0.01077	0.05387	0	0.00281	0.02882	0	0	0.00035	0.01368	0.0762	0.06896	0.03527	0.04196	0.04846	0	0	0.04034	0.12126	0.20402	0.47319	0.19549
HUSAX	0.05383	0.09741	0.05061	0.15709	0.17659	0.05154	0.55611	0.25693	0.21305	0.0376	0.04281	0.05566	0.06723	0.06948	0.03085	0.05209	0.0624	0.02806	0.05207	0.04777	0.05261	0.01237	0.01562	0	0	0	0.01153	0.04034	0	0.04432	0.16853	0.39905	0.16643
HUYN	0.04378	0.06323	0.03826	0.13465	0.14728	0.07097	0.71121	0.21944	0.30288	0.10373	0.11756	0.1371	0.14794	0.13236	0.09383	0.13949	0.13916	0.08212	0.13857	0.11238	0.1268	0.02026	0.01817	0.03284	0.01674	0.01801	0.06809	0.12126	0.04432	0	0.1449	0.38712	0.14104
TNG	0.11836	0.13365	0.11851	0	0.00513	0.09191	0.67741	0.02284	0.38102	0.20679	0.19296	0.22135	0.23699	0.21742	0.18127	0.23441	0.23229	0.17624	0.22357	0.19461	0.21813	0.11945	0.09133	0.14529	0.13595	0.13914	0.18253	0.20402	0.16853	0.1449	0	0.10139	0
TCA	0.29872	0.30217	0.29791	0.09166	0.10864	0.31167	0.82305	0.02798	0.58337	0.42739	0.42344	0.45571	0.46505	0.44482	0.4132	0.46786	0.45425	0.38815	0.46758	0.43064	0.45254	0.30892	0.32198	0.38434	0.36269	0.36317	0.4504	0.47319	0.39905	0.38712	0.10139	0	0.10032
TSG	0.11215	0.13223	0.11504	0	0.00858	0.09202	0.6333	0.02313	0.37993	0.20303	0.18254	0.21521	0.23343	0.21757	0.17447	0.22865	0.23022	0.16802	0.21345	0.18458	0.21697	0.12206	0.09385	0.1472	0.13528	0.13829	0.18156	0.19549	0.16643	0.14104	0	0.10032	0
