# Supplementary material for: Genomic insights into Neolithic founding paternal lineages around the Qinghai-Xizang Plateau using integrated YanHuang resource
Source: iScience. 2024 Nov 22;27(12):111456. doi: 10.1016/j.isci.2024.111456 (PMC11696643; doi:10.1016/j.isci.2024.111456)
Supplement: Table S15. The detailed information of modern populations with whole Y chromosome sequences in this study, related to Figure 1, Figure 2 and STAR Methods [file mmc11.xlsx]

## Sheet: Table S15
Table S15. The detailed information of modern populations with whole Y-chromosome sequences in this study, related to STAR Methods
Population	Ethnic group	Language family	Region	Sample Size	Reference
Bai_Yunnan	Bai	Tibeto-Burman	Yunnan	12	1
Bouyei_Guizhou	Bouyei	Tai-Kadai	Guizhou	11
Dai_Yunnan	Dai	Tai-Kadai	Yunnan	4
Daur_Heilongjiang	Daur	Mongolic	Heilongjiang	12
Dong_Guizhou	Dong	Tai-Kadai	Guizhou	10
Dongxiang_Gansu	Dongxiang	Mongolic	Gansu	3
Derung_Yunnan	Derung	Tibeto-Burman	Yunnan	1
Gaoshan_Taiwan	Gaoshan	Austronesian	Taiwan	1
Gelao_Guizhou	Gelao	Tai-Kadai	Guizhou	1
Hezhen_Beijing	Hezhen	Tungusic	Beijing	1
Hui_Anhui	Hui	Sinitic	Anhui	23
Hui_Gansu	Hui	Sinitic	Gansu	32
Hui_Hebei	Hui	Sinitic	Hebei	15
Hui_Henan	Hui	Sinitic	Henan	19
Hui_Jiangsu	Hui	Sinitic	Jiangsu	13
Hui_Liaoning	Hui	Sinitic	Liaoning	14
Hui_Shandong	Hui	Sinitic	Shandong	27
Jing_Guangxi	Jing	Austroasiatic	Guangxi Zhuang Autonomous Region	1
Kazakh_Xinjiang	Kazakh	Turkic	Xinjiang Uygur Autonomous Region	8
Korean_Heilongjiang	Korean	Koreanic	Heilongjiang	19
Korean_Jilin	Korean	Koreanic	Jilin	16
Kyrgyz_Heilongjiang	Kyrgyz	Turkic	Heilongjiang	1
Lahu_Yunnan	Lahu	Tibeto-Burman	Yunnan	1
Li_Hainan	Li	Tai-Kadai	Hainan	3
Lisu_Yunnan	Lisu	Tibeto-Burman	Yunnan	1
Lhoba_Jiangsu	Lhoba	Tibeto-Burman	Jiangsu	1
Manchu_Beijing	Manchu	Tungusic	Beijing	39
Manchu_Hebei	Manchu	Tungusic	Hebei	22
Manchu_Heilongjiang	Manchu	Tungusic	Heilongjiang	21
Manchu_Jilin	Manchu	Tungusic	Jilin	33
Manchu_Liaoning	Manchu	Tungusic	Liaoning	83
Manchu_Shandong	Manchu	Tungusic	Shandong	21
Maonan_Guangxi	Maonan	Tai-Kadai	Guangxi Zhuang Autonomous Region	2
Miao_Guizhou	Miao	Hmong-Mien	Guizhou	15
Miao_Hunan	Miao	Hmong-Mien	Hunan	15
Mongolian_InnerMongolia	Mongolian	Mongolic	Inner Mongolia Autonomous Region	87
Mongolian_Liaoning	Mongolian	Mongolic	Liaoning	33
Mulao_Guangxi	Mulao	Tai-Kadai	Guangxi Zhuang Autonomous Region	1
Nakhi_Yunnan	Nakhi	Tibeto-Burman	Yunnan	4
Uzbek_Xinjiang	Uzbek	Turkic	Xinjiang Uygur Autonomous Region	1
Pumi_Yunnan	Pumi	Tibeto-Burman	Yunnan	2
Qiang_Sichuan	Qiang	Tibeto-Burman	Sichuan	4
Russian_Heilongjiang	Russian	Indo-European	Heilongjiang	1
She_Fujian	She	Hmong-Mien	Fujian	5
Shui_Guizhou	Shui	Tai-Kadai	Guizhou	4
Tibetan_Sichuan	Tibetan	Tibeto-Burman	Sichuan	17
Tibetan_Tibet	Tibetan	Tibeto-Burman	Tibet Autonomous Region	13
Tujia_Chongqing	Tujia	Tibeto-Burman	Chongqing	20
Tujia_Hubei	Tujia	Tibeto-Burman	Hubei	17
Tujia_Hunan	Tujia	Tibeto-Burman	Hunan	19
Uyghur_Xinjiang	Uyghur	Turkic	Xinjiang Uygur Autonomous Region	17
Wa_Yunnan	Wa	Austroasiatic	Yunnan	1
Xibe_Liaoning	Xibe	Tungusic	Liaoning	14
Yao_Guangxi	Yao	Hmong-Mien	Guangxi Zhuang Autonomous Region	5
Yi_Sichuan	Yi	Tibeto-Burman	Sichuan	19
Yi_Yunnan	Yi	Tibeto-Burman	Yunnan	16
Zhuang_Guangxi	Zhuang	Tai-Kadai	Guangxi Zhuang Autonomous Region	117
Biaka_Africa	Biaka	Niger-Congo	Africa	2	Simons Genome Diversity Project
Mbuti_Africa	Mbuti	Niger-Congo	Congo	1
Ju_hoan_North_Africa	Ju_hoan_North	Others	Namibia	1
Bai_Heqing	Bai	Tibeto_Burman	Yunnan	1	Newly sequenced in this study
Tibetan_Muli	Tibetan	Tibeto_Burman	Sichuan	21
Yi_Xichang	Yi	Tibeto_Burman	Sichuan	3
Yi_Anha	Yi	Tibeto_Burman	Sichuan	2
Tibetan_Dujiangyan	Tibetan	Tibeto_Burman	Sichuan	10
Tibetan_Zhuoni	Tibetan	Tibeto_Burman	Gansu	5
Pumi_Lanping	Pumi	Tibeto_Burman	Yunnan	9
Tibetan_Baima_Guoyuan	Tibetan	Tibeto_Burman	Sichuan	4
Mosuo_Yanyuan	Mosuo	Tibeto_Burman	Sichuan	2
Tibetan_Baima_Wujiao	Tibetan	Tibeto_Burman	Sichuan	3
Tibetan_Amdo_Dalu	Tibetan	Tibeto_Burman	Sichuan	6
Lahu_Lancang	Lahu	Tibeto_Burman	Yunnan	3
Qiang_Gaoping	Qiang	Tibeto_Burman	Sichuan	1
Tujia_Yanhe	Tujia	Tibeto_Burman	Guizhou	2
Reference
[1]Wang, M., Y. Huang, K. Liu, Z. Wang, M. Zhang, H. Yuan, S. Duan, L. Wei, H. Yao, Q. Sun, J. Zhong, R. Tang, J. Chen, Y. Sun, X. Li, H. Su, Q. Yang, L. Hu, L. Yun, J. Yang, S. Nie, Y. Cai, J. Yan, K. Zhou, C. Wang, K. C. Consortium, B. Zhu, C. Liu and G. He (2024). "Multiple Human Population Movements and Cultural Dispersal Events Shaped the Landscape of Chinese Paternal Heritage." Molecular Bi…
