# Supplementary material for: Genomic insights into Neolithic founding paternal lineages around the Qinghai-Xizang Plateau using integrated YanHuang resource
Source: iScience. 2024 Nov 22;27(12):111456. doi: 10.1016/j.isci.2024.111456 (PMC11696643; doi:10.1016/j.isci.2024.111456)
Supplement: Table S16. The detailed information of ancient populations in this study, related to Figure 1, Figure 2 and STAR Methods [file mmc12.xlsx]

## Sheet: Table S16
Table S16. The detailed information of ancient populations in this study, related to STAR Methods
Population	Locality	Sample Size	Reference
Czech_BA	Czech Republic	1	1
Czech_CordedWare_BA	Czech Republic	2
Iran_GanjDareh_N	Iran	2
Iran_HajjiFiruz_IA	Iran	1
Iran_HajjiFiruz_N	Iran	1
Iran_ShahrISokhta_BA	Iran	2
Iran_TepeHissar_BA	Iran	2
Iran_TepeHissar_LN	Iran	1
Iran_TepeHissar_N	Iran	1
Kazakhstan_Aktogai_MBA	Kazakhstan	2
Kazakhstan_EarlySarmatian_IA	Kazakhstan	1
Kazakhstan_Georgievsky_MBA	Kazakhstan	1
Kazakhstan_KazakhMys_MBA	Kazakhstan	1
Kazakhstan_Kumsay_EBA	Kazakhstan	1
Kazakhstan_Kyzlbulak_MBA	Kazakhstan	1
Kazakhstan_OyDzhaylau_MBA	Kazakhstan	1
Kazakhstan_Shoendykol_MBA	Kazakhstan	1
Kazakhstan_Zevakinskiy_MBA	Kazakhstan	1
Kyrgyzstan_Aygirdjal_BA	Kyrgyzstan	2
Pakistan_Aligrama_H	Pakistan	1
Pakistan_Barikot	Pakistan	1
Pakistan_Butkara_IA	Pakistan	3
Pakistan_Katelai_IA	Pakistan	8
Pakistan_Loebanr_IA	Pakistan	10
Pakistan_RajaGira_Medieval	Pakistan	1
Pakistan_SaiduSharif_H	Pakistan	3
Pakistan_Singoor_Medieval	Pakistan	1
Pakistan_Udegram_Ghaznavid_Medieval	Pakistan	1
Pakistan_Udegram_IA	Pakistan	5
Russia_Afanasievo	Russia	6
Russia_Krasnoyarsk_MLBA	Russia	3
Russia_Poltavka_MBA	Russia	2
Russia_Sintashta_MLBA	Russia	13
Russia_Srubnaya	Russia	2
Tajikistan_BA_Farkhor	Tajikistan	1
Turkmenistan_Geoksyur	Turkmenistan	2
Turkmenistan_Gonur_BA	Turkmenistan	5
Turkmenistan_Sumbar_LBA	Turkmenistan	1
Turkmenistan_TepeAnau	Turkmenistan	2
Uzbekistan_Bustan_BA	Uzbekistan	4
Uzbekistan_Bustan_Eneolithic	Uzbekistan	1
Uzbekistan_Dzharkutan_BA	Uzbekistan	1
Uzbekistan_Kashkarchi_BA	Uzbekistan	1
Uzbekistan_Kokcha_BA	Uzbekistan	1
Uzbekistan_SappaliTepe_BA	Uzbekistan	3
Mongolia_Arkhangai	Mongolia	1	2
Mongolia_Arkhangai_EarlyMedieval	Mongolia	4
Mongolia_Arkhangai_Xiongnu	Mongolia	3
Mongolia_Bayankhongor_EBA	Mongolia	1
Mongolia_Dornod_LateMedieval	Mongolia	3
Mongolia_Khovd	Mongolia	2
Mongolia_Khovd_LateMedieval	Mongolia	1
Mongolia_Khovd_MLBA	Mongolia	1
Mongolia_Khuvsgul	Mongolia	3
Mongolia_Selenge	Mongolia	2
Mongolia_Sukhbaatar	Mongolia	7
Mongolia_Umungobi	Mongolia	1
Mongolia_Uvs	Mongolia	1
Russia_Buryatia_Xiongnu	Russia	2
Laos_BA	Laos	1	3
Malaysia_HE	Malaysia	1
Malaysia_Hoabinhian	Malaysia	1
Malaysia_LN	Malaysia	1
Thailand_IA	Thailand	1
Japan_HG_Jomon	Japan	4	4
Mongolia_BA	Mongolia	1
Mongolia_Chalcolithic_Afanasievo	Mongolia	2
Mongolia_Chemurchek_EBA	Mongolia	2
Mongolia_EIA	Mongolia	1
Mongolia_EIA_Sagly	Mongolia	5
Mongolia_MongunTaiga_LBA	Mongolia	1
Mongolia_Xianbei_IA	Mongolia	1
Russia_Boisman_MN	Russia	1
Taiwan_Hanben_IA	Taiwan	6
China_Chamdo_Xiaoenda	China	1	5
China_Gachong_BA	China	1
China_Lhasa_IA	China	1
China_Nagqu_IA	China	1
China_Nagqu_Ounie	China	1
China_Ngari_Piyangjiweng	China	3
China_Nyingchi_IA	China	2
China_Nyingchi_Kangyu_IA	China	1
China_Shannan_Tingcun	China	1
China_Shigatse_Latuotanggu_IA	China	2
China_Shigatse_Longsangquduo_BA	China	4
China_Shigatse_Nudagang	China	2
China_Shigatse_SdingChung	China	1
China_Zongri	China	5
China_Miaozigou_MN	China	1	6
China_Shimao_LN	China	1
China_Upper_YR_LN_LJ	China	2
China_YellowRiver_MN	China	1
China_AmurRiver_LP_N	China	1	7
China_Xinj_Dongmaili_IA	China	1	8
China_Xinj_Dongtalede_IA	China	1
China_Xinj_G_BA	China	3
China_Xinj_Guanjingtai_IA	China	1
China_Xinj_IA_	China	8
China_Xinj_Jierzankale_IA	China	6
China_Xinj_Jirentaigoukou_IA	China	1
China_Xinj_Junmachanyilian_HE	China	1
China_Xinj_Liushui_IA	China	1
China_Xinj_Simutasi_IA	China	1
China_Xinj_Tangbalesayi_IA	China	1
China_Xinj_Tielieketesai_IA	China	1
China_Xinj_Tuoganbai_BA	China	4
China_Xinj_Wutulan_LBA	China	1
China_Xinj_Wuzan_IA	China	1
China_Xinj_Zhagunluke_IA	China	6
China_Xinjiang_Hetian_BA	China	3
China_Xinj_BA	China	4	9
Vietnam_N	Vietnam	1	10
China_Guangxi_Dushan_LN	China	1	11
China_Guangxi_Huatuyan_Ming	China	2
China_Guangxi_Qinchang_NDS	China	1
Gebusailu	China	10	12
Laga	China	1
Pulanduowa	China	11
Qulongsazha	China	6
Sangdalongguo	China	7
Kyang	Nepal	4	13
Mebrak	Nepal	2
Rhirhi	Nepal	1
Chokhopani	Nepal	2	13, 14
Samdzong	Nepal	6	13, 14
China_Xinj_Shanpula_HE	China	3	5, 8
References
1.Narasimhan, V. M., N. Patterson, P. Moorjani, N. Rohland, R. Bernardos, S. Mallick, I. Lazaridis, N. Nakatsuka, I. Olalde, M. Lipson, A. M. Kim, L. M. Olivieri, A. Coppa, M. Vidale, J. Mallory, V. Moiseyev, E. Kitov, J. Monge, N. Adamski, N. Alex, N. Broomandkhoshbacht, F. Candilio, K. Callan, O. Cheronet, B. J. Culleton, M. Ferry, D. Fernandes, S. Freilich, B. Gamarra, D. Gaudio, M. Hajdinjak,…
2.Jeong, C., K. Wang, S. Wilkin, W. T. T. Taylor, B. K. Miller, J. H. Bemmann, R. Stahl, C. Chiovelli, F. Knolle, S. Ulziibayar, D. Khatanbaatar, D. Erdenebaatar, U. Erdenebat, A. Ochir, G. Ankhsanaa, C. Vanchigdash, B. Ochir, C. Munkhbayar, D. Tumen, A. Kovalev, N. Kradin, B. A. Bazarov, D. A. Miyagashev, P. B. Konovalov, E. Zhambaltarova, A. V. Miller, W. Haak, S. Schiffels, J. Krause, N. Boivi…
3.McColl, H., F. Racimo, L. Vinner, F. Demeter, T. Gakuhari, J. V. Moreno-Mayar, G. van Driem, U. Gram Wilken, A. Seguin-Orlando, C. de la Fuente Castro, S. Wasef, R. Shoocongdej, V. Souksavatdy, T. Sayavongkhamdy, M. M. Saidin, M. E. Allentoft, T. Sato, A.-S. Malaspinas, F. A. Aghakhanian, T. Korneliussen, A. Prohaska, A. Margaryan, P. de Barros Damgaard, S. Kaewsutthi, P. Lertrit, T. M. H. Nguy…
4.Wang, C.-C., H.-Y. Yeh, A. N. Popov, H.-Q. Zhang, H. Matsumura, K. Sirak, O. Cheronet, A. Kovalev, N. Rohland, A. M. Kim, S. Mallick, R. Bernardos, D. Tumen, J. Zhao, Y.-C. Liu, J.-Y. Liu, M. Mah, K. Wang, Z. Zhang, N. Adamski, N. Broomandkhoshbacht, K. Callan, F. Candilio, K. S. D. Carlson, B. J. Culleton, L. Eccles, S. Freilich, D. Keating, A. M. Lawson, K. Mandl, M. Michel, J. Oppenheimer, K…
5.Wang, H., M. A. Yang, S. Wangdue, H. Lu, H. Chen, L. Li, G. Dong, T. Tsring, H. Yuan, W. He, M. Ding, X. Wu, S. Li, N. Tashi, T. Yang, F. Yang, Y. Tong, Z. Chen, Y. He, P. Cao, Q. Dai, F. Liu, X. Feng, T. Wang, R. Yang, W. Ping, Z. Zhang, Y. Gao, M. Zhang, X. Wang, C. Zhang, K. Yuan, A. M.-S. Ko, M. Aldenderfer, X. Gao, S. Xu and Q. Fu (2023). "Human genetic history on the Tibetan Plateau in th…
6.Ning, C., T. Li, K. Wang, F. Zhang, T. Li, X. Wu, S. Gao, Q. Zhang, H. Zhang, M. J. Hudson, G. Dong, S. Wu, Y. Fang, C. Liu, C. Feng, W. Li, T. Han, R. Li, J. Wei, Y. Zhu, Y. Zhou, C.-C. Wang, S. Fan, Z. Xiong, Z. Sun, M. Ye, L. Sun, X. Wu, F. Liang, Y. Cao, X. Wei, H. Zhu, H. Zhou, J. Krause, M. Robbeets, C. Jeong and Y. Cui (2020). "Ancient genomes from northern China suggest links between su…
7.Mao, X., H. Zhang, S. Qiao, Y. Liu, F. Chang, P. Xie, M. Zhang, T. Wang, M. Li, P. Cao, R. Yang, F. Liu, Q. Dai, X. Feng, W. Ping, C. Lei, J. W. Olsen, E. A. Bennett and Q. Fu (2021). "The deep population history of northern East Asia from the Late Pleistocene to the Holocene." Cell 184(12): 3256-3266.e3213.
8.Kumar, V., W. Wang, J. Zhang, Y. Wang, Q. Ruan, J. Yu, X. Wu, X. Hu, X. Wu, W. Guo, B. Wang, A. Niyazi, E. Lv, Z. Tang, P. Cao, F. Liu, Q. Dai, R. Yang, X. Feng, W. Ping, L. Zhang, M. Zhang, W. Hou, Y. Liu, E. A. Bennett and Q. Fu (2022). "Bronze and Iron Age population movements underlie Xinjiang population history." Science 376(6588): 62-69.
9.Zhang, F., C. Ning, A. Scott, Q. Fu, R. Bjørn, W. Li, D. Wei, W. Wang, L. Fan, I. Abuduresule, X. Hu, Q. Ruan, A. Niyazi, G. Dong, P. Cao, F. Liu, Q. Dai, X. Feng, R. Yang, Z. Tang, P. Ma, C. Li, S. Gao, Y. Xu, S. Wu, S. Wen, H. Zhu, H. Zhou, M. Robbeets, V. Kumar, J. Krause, C. Warinner, C. Jeong and Y. Cui (2021). "The genomic origins of the Bronze Age Tarim Basin mummies." Nature 599(7884): …
10.Lipson, M., O. Cheronet, S. Mallick, N. Rohland, M. Oxenham, M. Pietrusewsky, T. O. Pryce, A. Willis, H. Matsumura, H. Buckley, K. Domett, G. H. Nguyen, H. H. Trinh, A. A. Kyaw, T. T. Win, B. Pradier, N. Broomandkhoshbacht, F. Candilio, P. Changmai, D. Fernandes, M. Ferry, B. Gamarra, E. Harney, J. Kampuansai, W. Kutanan, M. Michel, M. Novak, J. Oppenheimer, K. Sirak, K. Stewardson, Z. Zhang, …
11.Wang, T., W. Wang, G. Xie, Z. Li, X. Fan, Q. Yang, X. Wu, P. Cao, Y. Liu, R. Yang, F. Liu, Q. Dai, X. Feng, X. Wu, L. Qin, F. Li, W. Ping, L. Zhang, M. Zhang, Y. Liu, X. Chen, D. Zhang, Z. Zhou, Y. Wu, H. Shafiey, X. Gao, D. Curnoe, X. Mao, E. A. Bennett, X. Ji, M. A. Yang and Q. Fu (2021). "Human population history at the crossroads of East and Southeast Asia since 11,000 years ago." Cell 184…
12.Bai, F., Y. Liu, S. Wangdue, T. Wang, W. He, L. Xi, Y. Tsho, T. Tsering, P. Cao, Q. Dai, F. Liu, X. Feng, M. Zhang, J. Ran, W. Ping, D. Payon, X. Mao, Y. Tong, T. Tsring, Z. Chen and Q. Fu (2024). "Ancient genomes revealed the complex human interactions of the ancient western Tibetans." Current Biology 34(12): 2594-2605.e2597.
13.Jeong, C., A. T. Ozga, D. B. Witonsky, H. Malmström, H. Edlund, C. A. Hofman, R. W. Hagan, M. Jakobsson, C. M. Lewis, M. S. Aldenderfer, A. Di Rienzo and C. Warinner (2016). "Long-term genetic stability and a high-altitude East Asian origin for the peoples of the high valleys of the Himalayan arc." Proceedings of the National Academy of Sciences 113(27): 7485-7490.
14.Liu, C.-C., D. Witonsky, A. Gosling, J. H. Lee, H. Ringbauer, R. Hagan, N. Patel, R. Stahl, J. Novembre, M. Aldenderfer, C. Warinner, A. Di Rienzo and C. Jeong (2022). "Ancient genomes from the Himalayas illuminate the genetic history of Tibetans and their Tibeto-Burman speaking neighbors." Nature Communications 13(1).
